# Supplementary material for: Profiling and functional characterization of long noncoding RNAs during human tooth development
Source: Int J Oral Sci. 2025 May 9;17:38. doi: 10.1038/s41368-025-00375-7 (PMC12064826; doi:10.1038/s41368-025-00375-7)
Supplement: Supplementary file 2 — Supplementary Tables [file 41368_2025_375_MOESM2_ESM.xlsx]

## Sheet: Table S1
Table S1. Expression profiles and detailed information of mRNAs in six DE clusters based on fuzzy c-means clustering
gene_id	DE_cluster	gene_name	gene_description	gene_locus	DE_9gw_1	DE_9gw_2	DE_9gw_3	DE_12gw_1	DE_12gw_2	DE_12gw_3	DE_15gw_1	DE_15gw_2	DE_15gw_3
ENSG00000001460	1	STPG1	sperm tail PG-rich repeat containing 1 [Source:HGNC Symbol;Acc:HGNC:28070] && sp|Q5TH74|STPG1_HUMAN O(6)-methylguanine-induced apoptosis 2 OS=Homo sapiens OX=9606 GN=STPG1 PE=1 SV=1 && -	1:24356999-24416934	1.51672	1.35366	0.526436	3.33595	2.29181	2.47243	2.46377	1.60645	2.11592
ENSG00000001626	1	CFTR	CF transmembrane conductance regulator [Source:HGNC Symbol;Acc:HGNC:1884] && sp|P13569|CFTR_HUMAN Cystic fibrosis transmembrane conductance regulator OS=Homo sapiens OX=9606 GN=CFTR PE=1 SV=3 && -	7:117287120-117715971	0.659844	2.11633	1.46152	3.51954	3.80669	1.15807	2.8242	1.17459	2.04232
ENSG00000002549	1	LAP3	leucine aminopeptidase 3 [Source:HGNC Symbol;Acc:HGNC:18449] && sp|P28838|AMPL_HUMAN Cytosol aminopeptidase OS=Homo sapiens OX=9606 GN=LAP3 PE=1 SV=3 && PF00883:Cytosol aminopeptidase family, catalytic domain|PF02789:Cytosol aminopeptidase family, N-terminal domain	4:17577198-17607972	11.1262	11.4388	10.0453	15.2667	11.6901	7.37542	11.7707	9.06115	11.4219
ENSG00000003147	1	ICA1	islet cell autoantigen 1 [Source:HGNC Symbol;Acc:HGNC:5343] && sp|Q05084|ICA69_HUMAN Islet cell autoantigen 1 OS=Homo sapiens OX=9606 GN=ICA1 PE=1 SV=2 && PF04629:Islet cell autoantigen ICA69, C-terminal domain|PF06456:Arfaptin-like domain	7:8113184-8262687	3.97149	6.37265	6.85254	12.6824	10.1235	7.94654	7.33706	8.08671	5.54416
ENSG00000004478	1	FKBP4	FKBP prolyl isomerase 4 [Source:HGNC Symbol;Acc:HGNC:3720] && sp|Q02790|FKBP4_HUMAN Peptidyl-prolyl cis-trans isomerase FKBP4 OS=Homo sapiens OX=9606 GN=FKBP4 PE=1 SV=3 && PF00515:Tetratricopeptide repeat|PF00254:FKBP-type peptidyl-prolyl cis-trans isomerase|PF07719:Tetratricopeptide repeat	12:2794970-2805423	16.1399	16.2758	20.3778	22.3665	43.9406	22.4561	24.2222	18.4047	21.0616
ENSG00000005469	1	CROT	carnitine O-octanoyltransferase [Source:HGNC Symbol;Acc:HGNC:2366] && sp|Q9UKG9|OCTC_HUMAN Peroxisomal carnitine O-octanoyltransferase OS=Homo sapiens OX=9606 GN=CROT PE=1 SV=2 && PF00755:Choline/Carnitine o-acyltransferase	7:87345664-87399794	8.49707	15.8611	8.06988	13.8902	12.0177	11.6854	12.1575	9.64585	9.3627
ENSG00000005483	1	KMT2E	lysine methyltransferase 2E (inactive) [Source:HGNC Symbol;Acc:HGNC:18541] && sp|Q8IZD2|KMT2E_HUMAN Inactive histone-lysine N-methyltransferase 2E OS=Homo sapiens OX=9606 GN=KMT2E PE=1 SV=1 && -	7:104940943-105115019	38.8999	47.4839	41.3889	51.9148	63.5896	58.1842	41.3757	38.4184	38.0997
ENSG00000005810	1	MYCBP2	MYC binding protein 2 [Source:HGNC Symbol;Acc:HGNC:23386] && sp|O75592|MYCB2_HUMAN E3 ubiquitin-protein ligase MYCBP2 OS=Homo sapiens OX=9606 GN=MYCBP2 PE=1 SV=4 && PF00415:Regulator of chromosome condensation (RCC1) repeat|PF13639:Ring finger domain|PF08239:Bacterial SH3 domain|PF08005:PHR domain|PF13540:Regulator of chromosome condensation (RCC1) repeat	13:77042474-77327094	46.0642	54.8784	51.1877	78.7769	59.0535	56.6904	40.9244	53.0445	54.6619
ENSG00000005812	1	FBXL3	F-box and leucine rich repeat protein 3 [Source:HGNC Symbol;Acc:HGNC:13599] && sp|Q9UKT7|FBXL3_HUMAN F-box/LRR-repeat protein 3 OS=Homo sapiens OX=9606 GN=FBXL3 PE=1 SV=1 && PF12937:F-box-like	13:76992598-77027195	12.475	18.1574	11.592	23.4715	23.4145	13.2359	15.6382	16.3222	18.1509
ENSG00000005893	1	LAMP2	lysosomal associated membrane protein 2 [Source:HGNC Symbol;Acc:HGNC:6501] && sp|P13473|LAMP2_HUMAN Lysosome-associated membrane glycoprotein 2 OS=Homo sapiens OX=9606 GN=LAMP2 PE=1 SV=2 && PF01299:Lysosome-associated membrane glycoprotein (Lamp)	X:120426148-120469365	14.0825	20.8459	18.7708	30.5945	26.6658	19.2436	21.968	17.2436	20.9995
ENSG00000006007	1	GDE1	glycerophosphodiester phosphodiesterase 1 [Source:HGNC Symbol;Acc:HGNC:29644] && sp|Q9NZC3|GDE1_HUMAN Glycerophosphodiester phosphodiesterase 1 OS=Homo sapiens OX=9606 GN=GDE1 PE=1 SV=1 && PF03009:Glycerophosphoryl diester phosphodiesterase family	16:19501693-19522123	8.16169	6.44725	7.64072	10.4461	9.22268	5.99221	8.42518	6.36745	9.03842
ENSG00000006125	1	AP2B1	adaptor related protein complex 2 subunit beta 1 [Source:HGNC Symbol;Acc:HGNC:563] && sp|P63010|AP2B1_HUMAN AP-2 complex subunit beta OS=Homo sapiens OX=9606 GN=AP2B1 PE=1 SV=1 && PF01602:Adaptin N terminal region|PF02883:Adaptin C-terminal domain|PF09066:Beta2-adaptin appendage, C-terminal sub-domain	17:35578046-35726413	28.415	34.7535	26.3732	42.4822	58.8836	36.0941	29.5027	38.0084	27.3055
ENSG00000006451	1	RALA	RAS like proto-oncogene A [Source:HGNC Symbol;Acc:HGNC:9839] && sp|P11233|RALA_HUMAN Ras-related protein Ral-A OS=Homo sapiens OX=9606 GN=RALA PE=1 SV=1 && PF00071:Ras family	7:39623565-39708120	11.4652	17.6544	16.4404	32.5066	23.5156	16.5841	20.4361	18.51	19.7401
ENSG00000006459	1	KDM7A	lysine demethylase 7A [Source:HGNC Symbol;Acc:HGNC:22224] && sp|Q6ZMT4|KDM7A_HUMAN Lysine-specific demethylase 7A OS=Homo sapiens OX=9606 GN=KDM7A PE=1 SV=2 && PF17811:Jumonji helical domain|PF02373:JmjC domain, hydroxylase|PF00628:PHD-finger	7:140084746-140176983	3.25392	2.8541	2.77014	5.12	4.14539	2.99091	2.81652	3.72309	3.41257
ENSG00000006576	1	PHTF2	putative homeodomain transcription factor 2 [Source:HGNC Symbol;Acc:HGNC:13411] && sp|Q8N3S3|PHTF2_HUMAN Protein PHTF2 OS=Homo sapiens OX=9606 GN=PHTF2 PE=2 SV=2 && PF12129:Male germ-cell putative homeodomain transcription factor	7:77798773-77957503	12.5338	12.3513	13.4752	20.0618	15.5758	12.2223	11.6122	13.1903	10.8769
ENSG00000006652	1	IFRD1	interferon related developmental regulator 1 [Source:HGNC Symbol;Acc:HGNC:5456] && sp|O00458|IFRD1_HUMAN Interferon-related developmental regulator 1 OS=Homo sapiens OX=9606 GN=IFRD1 PE=1 SV=4 && PF05004:Interferon-related developmental regulator (IFRD)|PF04836:Interferon-related protein conserved region	7:112422887-112481017	8.00029	10.1609	11.1879	16.182	22.2802	8.50205	7.79733	9.22817	6.91891
ENSG00000008083	1	JARID2	jumonji and AT-rich interaction domain containing 2 [Source:HGNC Symbol;Acc:HGNC:6196] && sp|Q92833|JARD2_HUMAN Protein Jumonji OS=Homo sapiens OX=9606 GN=JARID2 PE=1 SV=2 && -	6:15246069-15522042	23.3874	13.9183	25.8822	30.7228	25.0485	17.9621	21.1416	15.9952	28.861
ENSG00000008294	1	SPAG9	sperm associated antigen 9 [Source:HGNC Symbol;Acc:HGNC:14524] && sp|O60271|JIP4_HUMAN C-Jun-amino-terminal kinase-interacting protein 4 OS=Homo sapiens OX=9606 GN=SPAG9 PE=1 SV=4 && PF16471:JNK-interacting protein leucine zipper II|PF09744:JNK_SAPK-associated protein-1	17:50962174-51120868	47.4873	55.0769	42.8569	39.8334	83.2795	60.6185	42.1441	50.249	43.6844
ENSG00000008324	1	SS18L2	SS18 like 2 [Source:HGNC Symbol;Acc:HGNC:15593] && sp|Q9UHA2|S18L2_HUMAN SS18-like protein 2 OS=Homo sapiens OX=9606 GN=SS18L2 PE=1 SV=1 && -	3:42581840-42596934	2.51225	4.32799	2.19064	4.16634	5.20821	2.91371	2.42134	2.2811	5.98339
ENSG00000008394	1	MGST1	microsomal glutathione S-transferase 1 [Source:HGNC Symbol;Acc:HGNC:7061] && sp|Q09FC8|ZN415_HUMAN Zinc finger protein 415 OS=Homo sapiens OX=9606 GN=ZNF415 PE=1 SV=2 && -	12:16347142-16609259	4.46719	7.29718	6.16983	20.3706	7.93939	9.87465	12.7797	6.0606	12.6068
ENSG00000008513	1	ST3GAL1	ST3 beta-galactoside alpha-2,3-sialyltransferase 1 [Source:HGNC Symbol;Acc:HGNC:10862] && sp|Q11201|SIA4A_HUMAN CMP-N-acetylneuraminate-beta-galactosamide-alpha-2,3-sialyltransferase 1 OS=Homo sapiens OX=9606 GN=ST3GAL1 PE=1 SV=1 && -	8:133454848-133571940	9.38869	5.92061	8.29479	7.56447	8.73118	11.4459	6.88018	9.07052	7.48608
ENSG00000008869	1	HEATR5B	HEAT repeat containing 5B [Source:HGNC Symbol;Acc:HGNC:29273] && sp|Q9P2D3|HTR5B_HUMAN HEAT repeat-containing protein 5B OS=Homo sapiens OX=9606 GN=HEATR5B PE=1 SV=2 && -	2:36968383-37084372	14.4716	19.1407	16.1371	20.0465	23.0391	18.7847	16.9751	15.1803	14.1399
ENSG00000008952	1	SEC62	SEC62 homolog, preprotein translocation factor [Source:HGNC Symbol;Acc:HGNC:11846] && sp|Q99442|SEC62_HUMAN Translocation protein SEC62 OS=Homo sapiens OX=9606 GN=SEC62 PE=1 SV=1 && PF03839:Translocation protein Sec62	3:169966635-169998373	11.6247	15.7349	14.9968	18.0232	18.6125	15.9354	14.0231	19.0124	14.9828
ENSG00000009307	1	CSDE1	cold shock domain containing E1 [Source:HGNC Symbol;Acc:HGNC:29905] && sp|O75534|CSDE1_HUMAN Cold shock domain-containing protein E1 OS=Homo sapiens OX=9606 GN=CSDE1 PE=1 SV=2 && PF00313:'Cold-shock' DNA-binding domain	1:114716913-114758676	69.149	86.9432	63.232	142.786	140.576	86.8323	92.0366	69.5243	101.196
ENSG00000009844	1	VTA1	vesicle trafficking 1 [Source:HGNC Symbol;Acc:HGNC:20954] && sp|Q9NP79|VTA1_HUMAN Vacuolar protein sorting-associated protein VTA1 homolog OS=Homo sapiens OX=9606 GN=VTA1 PE=1 SV=1 && PF04652:Vta1 like|PF18097:Vta1 C-terminal domain	6:142147162-142224685	4.878	8.05749	3.88115	9.50359	7.11401	5.08183	7.49578	4.64823	6.62775
ENSG00000010017	1	RANBP9	RAN binding protein 9 [Source:HGNC Symbol;Acc:HGNC:13727] && sp|Q96S59|RANB9_HUMAN Ran-binding protein 9 OS=Homo sapiens OX=9606 GN=RANBP9 PE=1 SV=1 && -	6:13621498-13711835	16.4076	18.1904	14.9501	19.8632	23.598	17.5988	19.3875	18.9913	19.0971
ENSG00000011007	1	ELOA	elongin A [Source:HGNC Symbol;Acc:HGNC:11620] && sp|Q14241|ELOA1_HUMAN Elongin-A OS=Homo sapiens OX=9606 GN=ELOA PE=1 SV=2 && -	1:23743448-23762059	10.1989	9.72904	10.2658	13.1596	12.4124	12.3504	11.3701	9.52481	11.2115
ENSG00000011052	1	NME1-NME2	NME1-NME2 readthrough [Source:HGNC Symbol;Acc:HGNC:33531] && sp|P22392|NDKB_HUMAN Nucleoside diphosphate kinase B OS=Homo sapiens OX=9606 GN=NME2 PE=1 SV=1 && PF00334:Nucleoside diphosphate kinase	17:51153590-51171744	8.3147	30.7794	7.25616	23.9644	21.2585	17.3771	33.7087	5.15777	7.64795
ENSG00000011143	1	MKS1	MKS transition zone complex subunit 1 [Source:HGNC Symbol;Acc:HGNC:7121] && sp|Q9NXB0|MKS1_HUMAN Meckel syndrome type 1 protein OS=Homo sapiens OX=9606 GN=MKS1 PE=1 SV=2 && -	17:58205441-58219605	6.87172	5.74121	7.04612	7.06026	7.95986	6.30683	6.80789	7.23037	5.8451
ENSG00000011198	1	ABHD5	abhydrolase domain containing 5, lysophosphatidic acid acyltransferase [Source:HGNC Symbol;Acc:HGNC:21396] && sp|Q8WTS1|ABHD5_HUMAN 1-acylglycerol-3-phosphate O-acyltransferase ABHD5 OS=Homo sapiens OX=9606 GN=ABHD5 PE=1 SV=1 && PF00561:alpha/beta hydrolase fold	3:43690108-43734371	3.03513	7.43163	10.1557	27.0509	10.412	8.9597	11.2357	5.53756	11.3132
ENSG00000011405	1	PIK3C2A	phosphatidylinositol-4-phosphate 3-kinase catalytic subunit type 2 alpha [Source:HGNC Symbol;Acc:HGNC:8971] && sp|O00443|P3C2A_HUMAN Phosphatidylinositol 4-phosphate 3-kinase C2 domain-containing subunit alpha OS=Homo sapiens OX=9606 GN=PIK3C2A PE=1 SV=2 && PF00168:C2 domain|PF00792:Phosphoinositide 3-kinase C2|PF00454:Phosphatidylinositol 3- and 4-kinase|PF00787:PX domain|PF00613:Phosphoinositid…	11:17077730-17207986	11.8916	15.4799	11.3395	17.7052	18.1305	12.9028	13.3482	13.3442	12.6777
ENSG00000011454	1	RABGAP1	RAB GTPase activating protein 1 [Source:HGNC Symbol;Acc:HGNC:17155] && sp|Q9Y3P9|RBGP1_HUMAN Rab GTPase-activating protein 1 OS=Homo sapiens OX=9606 GN=RABGAP1 PE=1 SV=3 && -	9:122940833-123104866	38.9502	33.4903	35.8952	51.8876	52.6172	53.0851	42.0105	42.7972	38.5103
ENSG00000012174	1	MBTPS2	membrane bound transcription factor peptidase, site 2 [Source:HGNC Symbol;Acc:HGNC:15455] && sp|O43462|MBTP2_HUMAN Membrane-bound transcription factor site-2 protease OS=Homo sapiens OX=9606 GN=MBTPS2 PE=1 SV=1 && PF02163:Peptidase family M50	X:21839617-21885423	5.8258	7.06562	5.74694	7.9582	8.80788	6.13091	5.32997	5.82565	6.01477
ENSG00000013374	1	NUB1	negative regulator of ubiquitin like proteins 1 [Source:HGNC Symbol;Acc:HGNC:17623] && sp|Q9Y5A7|NUB1_HUMAN NEDD8 ultimate buster 1 OS=Homo sapiens OX=9606 GN=NUB1 PE=1 SV=2 && -	7:151341772-151378449	16.1636	11.422	9.03071	15.9482	14.6027	16.3922	12.8885	13.5045	11.0607
ENSG00000013441	1	CLK1	CDC like kinase 1 [Source:HGNC Symbol;Acc:HGNC:2068] && sp|P49759|CLK1_HUMAN Dual specificity protein kinase CLK1 OS=Homo sapiens OX=9606 GN=CLK1 PE=1 SV=2 && -	2:200853009-200864691	35.3967	69.9005	45.378	79.3733	93.8602	58.9533	56.6617	53.6494	54.2449
ENSG00000013561	1	RNF14	ring finger protein 14 [Source:HGNC Symbol;Acc:HGNC:10058] && sp|Q9UBS8|RNF14_HUMAN E3 ubiquitin-protein ligase RNF14 OS=Homo sapiens OX=9606 GN=RNF14 PE=1 SV=1 && PF01485:IBR domain, a half RING-finger domain|PF05773:RWD domain	5:141958328-141990292	7.30887	8.99174	6.95324	10.596	9.62635	7.40883	10.1673	7.63387	7.52705
ENSG00000014123	1	UFL1	UFM1 specific ligase 1 [Source:HGNC Symbol;Acc:HGNC:23039] && sp|O94874|UFL1_HUMAN E3 UFM1-protein ligase 1 OS=Homo sapiens OX=9606 GN=UFL1 PE=1 SV=2 && PF09743:E3 UFM1-protein ligase 1	6:96521595-96555276	9.1877	15.6654	9.13997	20.4175	17.3945	11.5939	12.3319	14.9658	13.8803
ENSG00000014257	1	ACP3	acid phosphatase 3 [Source:HGNC Symbol;Acc:HGNC:125] && sp|P15309|PPAP_HUMAN Prostatic acid phosphatase OS=Homo sapiens OX=9606 GN=ACP3 PE=1 SV=3 && PF00328:Histidine phosphatase superfamily (branch 2)	3:132317369-132368302	8.66087	10.6683	12.4972	25.8659	17.3968	11.1427	14.5951	10.7777	15.4395
ENSG00000014919	1	COX15	cytochrome c oxidase assembly homolog COX15 [Source:HGNC Symbol;Acc:HGNC:2263] && sp|Q7KZN9|COX15_HUMAN Cytochrome c oxidase assembly protein COX15 homolog OS=Homo sapiens OX=9606 GN=COX15 PE=1 SV=1 && PF02628:Cytochrome oxidase assembly protein	10:99710868-99732127	8.17982	6.82624	8.92251	11.319	11.2731	9.0563	10.0518	8.32442	8.80057
ENSG00000015676	1	NUDCD3	NudC domain containing 3 [Source:HGNC Symbol;Acc:HGNC:22208] && sp|Q8IVD9|NUDC3_HUMAN NudC domain-containing protein 3 OS=Homo sapiens OX=9606 GN=NUDCD3 PE=1 SV=3 && -	7:44379119-44490658	11.7803	8.44634	11.8448	10.8273	10.7573	11.6607	10.0075	10.1634	11.9194
ENSG00000017260	1	ATP2C1	ATPase secretory pathway Ca2+ transporting 1 [Source:HGNC Symbol;Acc:HGNC:13211] && sp|P98194|AT2C1_HUMAN Calcium-transporting ATPase type 2C member 1 OS=Homo sapiens OX=9606 GN=ATP2C1 PE=1 SV=3 && -	3:130850595-131016712	34.339	40.2834	36.3085	42.9435	46.0759	41.8704	35.8564	37.7666	39.6354
ENSG00000017797	1	RALBP1	ralA binding protein 1 [Source:HGNC Symbol;Acc:HGNC:9841] && sp|Q15311|RBP1_HUMAN RalA-binding protein 1 OS=Homo sapiens OX=9606 GN=RALBP1 PE=1 SV=3 && -	18:9475009-9538114	15.2884	12.7427	16.4262	29.5789	24.5774	18.1791	18.1951	15.4031	19.5609
ENSG00000018189	1	RUFY3	RUN and FYVE domain containing 3 [Source:HGNC Symbol;Acc:HGNC:30285] && sp|Q7L099|RUFY3_HUMAN Protein RUFY3 OS=Homo sapiens OX=9606 GN=RUFY3 PE=1 SV=1 && PF02759:RUN domain	4:70704204-70808619	36.3963	32.2875	39.3811	36.0236	40.5277	40.8408	31.0183	42.1617	32.3161
ENSG00000018510	1	AGPS	alkylglycerone phosphate synthase [Source:HGNC Symbol;Acc:HGNC:327] && sp|O00116|ADAS_HUMAN Alkyldihydroxyacetonephosphate synthase, peroxisomal OS=Homo sapiens OX=9606 GN=AGPS PE=1 SV=1 && -	2:177392746-177567024	6.43353	12.0077	8.13936	16.4595	13.8693	5.9879	7.041	8.85273	11.9038
ENSG00000021645	1	NRXN3	neurexin 3 [Source:HGNC Symbol;Acc:HGNC:8010] && sp|Q6P9K9|NRX3A_MOUSE Neurexin-3 OS=Mus musculus OX=10090 GN=Nrxn3 PE=1 SV=2 && PF01034:Syndecan domain|PF02210:Laminin G domain	14:78170373-79868291	2.92484	3.75822	4.29626	4.92016	5.03023	5.26181	6.19351	2.86274	2.04919
ENSG00000023287	1	RB1CC1	RB1 inducible coiled-coil 1 [Source:HGNC Symbol;Acc:HGNC:15574] && sp|Q8TDY2|RBCC1_HUMAN RB1-inducible coiled-coil protein 1 OS=Homo sapiens OX=9606 GN=RB1CC1 PE=1 SV=3 && PF10377:Autophagy-related protein 11	8:52622458-52745843	12.4729	17.8641	13.1922	20.9417	21.0144	17.382	13.3765	15.0681	12.2989
ENSG00000023330	1	ALAS1	5'-aminolevulinate synthase 1 [Source:HGNC Symbol;Acc:HGNC:396] && sp|P13196|HEM1_HUMAN 5-aminolevulinate synthase, nonspecific, mitochondrial OS=Homo sapiens OX=9606 GN=ALAS1 PE=1 SV=2 && PF09029:5-aminolevulinate synthase presequence|PF00155:Aminotransferase class I and II	3:52198086-52214327	8.16601	6.88495	7.5263	9.16239	8.03468	6.35819	8.89372	7.25937	6.27579
ENSG00000023572	1	GLRX2	glutaredoxin 2 [Source:HGNC Symbol;Acc:HGNC:16065] && sp|Q9NS18|GLRX2_HUMAN Glutaredoxin-2, mitochondrial OS=Homo sapiens OX=9606 GN=GLRX2 PE=1 SV=1 && PF00462:Glutaredoxin	1:193090866-193106114	0.898345	1.68392	2.38493	3.97757	4.0305	1.07254	1.23246	1.62406	4.75783
ENSG00000023608	1	SNAPC1	small nuclear RNA activating complex polypeptide 1 [Source:HGNC Symbol;Acc:HGNC:11134] && sp|Q16533|SNPC1_HUMAN snRNA-activating protein complex subunit 1 OS=Homo sapiens OX=9606 GN=SNAPC1 PE=1 SV=1 && PF09808:Small nuclear RNA activating complex (SNAPc), subunit SNAP43	14:61762420-61796428	2.37992	3.88161	1.99586	5.01052	5.13345	4.05371	3.27272	3.59569	4.35831
ENSG00000023697	1	DERA	deoxyribose-phosphate aldolase [Source:HGNC Symbol;Acc:HGNC:24269] && sp|Q9Y315|DEOC_HUMAN Deoxyribose-phosphate aldolase OS=Homo sapiens OX=9606 GN=DERA PE=1 SV=2 && PF01791:DeoC/LacD family aldolase	12:15911302-16037381	7.45234	10.4212	8.07805	15.3718	13.4099	10.0136	10.4843	9.38868	12.15
ENSG00000023734	1	STRAP	serine/threonine kinase receptor associated protein [Source:HGNC Symbol;Acc:HGNC:30796] && sp|Q9Y3F4|STRAP_HUMAN Serine-threonine kinase receptor-associated protein OS=Homo sapiens OX=9606 GN=STRAP PE=1 SV=1 && PF00400:WD domain, G-beta repeat	12:15882387-15903478	19.1517	26.7711	21.3897	31.8605	29.8332	22.4283	25.8213	23.1471	25.325
ENSG00000023909	1	GCLM	glutamate-cysteine ligase modifier subunit [Source:HGNC Symbol;Acc:HGNC:4312] && sp|P48507|GSH0_HUMAN Glutamate--cysteine ligase regulatory subunit OS=Homo sapiens OX=9606 GN=GCLM PE=1 SV=1 && -	1:93885199-93909456	2.11087	1.99029	2.16978	2.25532	2.51945	2.0287	2.83112	2.0104	1.45268
ENSG00000024048	1	UBR2	ubiquitin protein ligase E3 component n-recognin 2 [Source:HGNC Symbol;Acc:HGNC:21289] && sp|Q8IWV8|UBR2_HUMAN E3 ubiquitin-protein ligase UBR2 OS=Homo sapiens OX=9606 GN=UBR2 PE=1 SV=1 && PF02617:ATP-dependent Clp protease adaptor protein ClpS|PF02207:Putative zinc finger in N-recognin (UBR box)	6:42564029-42693505	11.0091	13.5503	11.3201	14.3137	15.0257	15.2772	12.1388	13.6906	12.3367
ENSG00000024862	1	CCDC28A	coiled-coil domain containing 28A [Source:HGNC Symbol;Acc:HGNC:21098] && sp|Q8IWP9|CC28A_HUMAN Coiled-coil domain-containing protein 28A OS=Homo sapiens OX=9606 GN=CCDC28A PE=1 SV=1 && PF13270:Domain of unknown function (DUF4061)	6:138773769-138793319	3.33894	5.04898	2.99273	6.18079	7.80752	4.91827	5.04439	4.05921	4.26528
ENSG00000025039	1	RRAGD	Ras related GTP binding D [Source:HGNC Symbol;Acc:HGNC:19903] && sp|Q9NQL2|RRAGD_HUMAN Ras-related GTP-binding protein D OS=Homo sapiens OX=9606 GN=RRAGD PE=1 SV=1 && PF04670:Gtr1/RagA G protein conserved region	6:89364616-89412273	2.68054	3.39489	3.7211	8.64221	8.14453	3.67074	6.00717	4.20158	6.93998
ENSG00000025800	1	KPNA6	karyopherin subunit alpha 6 [Source:HGNC Symbol;Acc:HGNC:6399] && sp|O60684|IMA7_HUMAN Importin subunit alpha-7 OS=Homo sapiens OX=9606 GN=KPNA6 PE=1 SV=1 && PF16186:Atypical Arm repeat|PF01749:Importin beta binding domain|PF00514:Armadillo/beta-catenin-like repeat	1:32108056-32176563	12.2996	11.5894	13.1566	18.3147	17.0441	13.6945	14.2581	12.5017	15.5421
ENSG00000026508	1	CD44	CD44 molecule (Indian blood group) [Source:HGNC Symbol;Acc:HGNC:1681] && sp|P16070|CD44_HUMAN CD44 antigen OS=Homo sapiens OX=9606 GN=CD44 PE=1 SV=3 && PF00193:Extracellular link domain	11:35138882-35232402	63.4555	54.0765	66.3565	149.086	78.5986	73.7321	71.3568	64.4369	121.338
ENSG00000027001	1	MIPEP	mitochondrial intermediate peptidase [Source:HGNC Symbol;Acc:HGNC:7104] && sp|Q99797|MIPEP_HUMAN Mitochondrial intermediate peptidase OS=Homo sapiens OX=9606 GN=MIPEP PE=1 SV=2 && PF01432:Peptidase family M3	13:23730189-23889400	4.52034	6.3785	6.36162	7.41906	7.50109	4.55255	6.09258	5.22476	6.2888
ENSG00000027697	1	IFNGR1	interferon gamma receptor 1 [Source:HGNC Symbol;Acc:HGNC:5439] && sp|P15260|INGR1_HUMAN Interferon gamma receptor 1 OS=Homo sapiens OX=9606 GN=IFNGR1 PE=1 SV=1 && PF01108:Tissue factor|PF07140:Interferon gamma receptor (IFNGR1)	6:137197483-137219449	20.7118	18.9704	17.1242	23.9951	26.9716	16.9498	20.3761	22.6386	21.1177
ENSG00000030419	1	IKZF2	IKAROS family zinc finger 2 [Source:HGNC Symbol;Acc:HGNC:13177] && sp|Q9UKS7|IKZF2_HUMAN Zinc finger protein Helios OS=Homo sapiens OX=9606 GN=IKZF2 PE=1 SV=2 && -	2:212999691-213152427	8.32527	15.8454	13.2822	43.4334	20.6008	18.1304	17.2682	18.1713	14.3453
ENSG00000031691	1	CENPQ	centromere protein Q [Source:HGNC Symbol;Acc:HGNC:21347] && sp|Q7L2Z9|CENPQ_HUMAN Centromere protein Q OS=Homo sapiens OX=9606 GN=CENPQ PE=1 SV=1 && PF13094:CENP-Q, a CENPA-CAD centromere complex subunit	6:49463370-49493107	2.20986	3.62245	1.14022	3.467	3.52074	2.04566	2.64862	2.2088	2.64889
ENSG00000031698	1	SARS1	seryl-tRNA synthetase 1 [Source:HGNC Symbol;Acc:HGNC:10537] && sp|P49591|SYSC_HUMAN Serine--tRNA ligase, cytoplasmic OS=Homo sapiens OX=9606 GN=SARS1 PE=1 SV=3 && PF00587:tRNA synthetase class II core domain (G, H, P, S and T)|PF02403:Seryl-tRNA synthetase N-terminal domain	1:109213918-109238182	27.0482	28.1487	31.8218	36.0206	34.9859	29.6969	34.3388	28.5799	33.1609
ENSG00000033178	1	UBA6	ubiquitin like modifier activating enzyme 6 [Source:HGNC Symbol;Acc:HGNC:25581] && sp|A0AVT1|UBA6_HUMAN Ubiquitin-like modifier-activating enzyme 6 OS=Homo sapiens OX=9606 GN=UBA6 PE=1 SV=1 && -	4:67612652-67701155	14.2881	18.485	14.0616	24.9163	25.1885	17.2305	13.3011	16.9519	15.2414
ENSG00000033327	1	GAB2	GRB2 associated binding protein 2 [Source:HGNC Symbol;Acc:HGNC:14458] && sp|Q9UQC2|GAB2_HUMAN GRB2-associated-binding protein 2 OS=Homo sapiens OX=9606 GN=GAB2 PE=1 SV=1 && -	11:78215293-78418348	6.99911	5.27415	7.82659	12.7091	8.39617	8.41377	10.0117	6.3077	8.87929
ENSG00000035687	1	ADSS2	adenylosuccinate synthase 2 [Source:HGNC Symbol;Acc:HGNC:292] && sp|P30520|PURA2_HUMAN Adenylosuccinate synthetase isozyme 2 OS=Homo sapiens OX=9606 GN=ADSS2 PE=1 SV=3 && PF00709:Adenylosuccinate synthetase	1:244408494-244451909	15.6848	18.2637	17.3251	33.5056	26.9623	16.5402	19.7106	17.009	18.1055
ENSG00000036054	1	TBC1D23	TBC1 domain family member 23 [Source:HGNC Symbol;Acc:HGNC:25622] && sp|Q5R8I6|TBC23_PONAB TBC1 domain family member 23 OS=Pongo abelii OX=9601 GN=TBC1D23 PE=2 SV=1 && -	3:100260992-100325251	12.6976	22.5702	13.0867	20.1966	22.8852	12.4955	14.6495	17.747	17.6767
ENSG00000037637	1	FBXO42	F-box protein 42 [Source:HGNC Symbol;Acc:HGNC:29249] && sp|Q6P3S6|FBX42_HUMAN F-box only protein 42 OS=Homo sapiens OX=9606 GN=FBXO42 PE=1 SV=1 && -	1:16246840-16352480	14.3943	12.4323	16.7574	18.5872	14.0647	19.0225	16.4197	13.6975	16.8008
ENSG00000038210	1	PI4K2B	phosphatidylinositol 4-kinase type 2 beta [Source:HGNC Symbol;Acc:HGNC:18215] && sp|Q8TCG2|P4K2B_HUMAN Phosphatidylinositol 4-kinase type 2-beta OS=Homo sapiens OX=9606 GN=PI4K2B PE=1 SV=1 && PF00454:Phosphatidylinositol 3- and 4-kinase	4:25160663-25279204	4.35944	6.88142	5.35477	14.1314	9.25055	5.98446	5.85385	7.12538	7.76054
ENSG00000038219	1	BOD1L1	biorientation of chromosomes in cell division 1 like 1 [Source:HGNC Symbol;Acc:HGNC:31792] && sp|Q8NFC6|BD1L1_HUMAN Biorientation of chromosomes in cell division protein 1-like 1 OS=Homo sapiens OX=9606 GN=BOD1L1 PE=1 SV=2 && PF05205:COMPASS (Complex proteins associated with Set1p) component shg1	4:13568738-13627725	21.1557	17.5762	18.2322	25.9068	23.5681	21.8424	15.841	17.4558	17.0405
ENSG00000038274	1	MAT2B	methionine adenosyltransferase 2B [Source:HGNC Symbol;Acc:HGNC:6905] && sp|Q9NZL9|MAT2B_HUMAN Methionine adenosyltransferase 2 subunit beta OS=Homo sapiens OX=9606 GN=MAT2B PE=1 SV=1 && -	5:163503114-163519558	6.13796	11.8951	7.03843	12.653	14.7059	8.81421	9.39065	10.875	8.89977
ENSG00000038295	1	TLL1	tolloid like 1 [Source:HGNC Symbol;Acc:HGNC:11843] && sp|O43897|TLL1_HUMAN Tolloid-like protein 1 OS=Homo sapiens OX=9606 GN=TLL1 PE=1 SV=1 && PF01400:Astacin (Peptidase family M12A)|PF14670:Coagulation Factor Xa inhibitory site|PF00431:CUB domain	4:165873237-166104457	5.17607	7.41843	6.62638	8.42639	7.24215	8.96053	5.44895	8.16119	7.2255
ENSG00000039068	1	CDH1	cadherin 1 [Source:HGNC Symbol;Acc:HGNC:1748] && sp|P12830|CADH1_HUMAN Cadherin-1 OS=Homo sapiens OX=9606 GN=CDH1 PE=1 SV=3 && PF01049:Cadherin cytoplasmic region|PF08758:Cadherin prodomain like|PF00028:Cadherin domain	16:68737292-68835537	68.6007	59.799	108.345	226.472	134.81	82.943	112.219	57.8442	111.335
ENSG00000040341	1	STAU2	staufen double-stranded RNA binding protein 2 [Source:HGNC Symbol;Acc:HGNC:11371] && sp|Q9NUL3|STAU2_HUMAN Double-stranded RNA-binding protein Staufen homolog 2 OS=Homo sapiens OX=9606 GN=STAU2 PE=1 SV=2 && PF16482:Staufen C-terminal domain|PF00035:Double-stranded RNA binding motif	8:73420369-73747708	11.2913	13.4044	10.2359	17.1555	13.5126	12.7504	12.4745	11.9435	10.3601
ENSG00000041353	1	RAB27B	RAB27B, member RAS oncogene family [Source:HGNC Symbol;Acc:HGNC:9767] && sp|O00194|RB27B_HUMAN Ras-related protein Rab-27B OS=Homo sapiens OX=9606 GN=RAB27B PE=1 SV=4 && PF00071:Ras family	18:54717860-54895516	1.71544	4.6045	2.17157	7.71875	7.92903	2.93054	4.62045	3.58484	4.71718
ENSG00000043039	1	BARX2	BARX homeobox 2 [Source:HGNC Symbol;Acc:HGNC:956] && sp|Q9UMQ3|BARX2_HUMAN Homeobox protein BarH-like 2 OS=Homo sapiens OX=9606 GN=BARX2 PE=1 SV=3 && -	11:129375848-129452279	6.29803	2.93653	10.4718	18.5162	10.7121	7.83802	11.5154	5.39977	5.38211
ENSG00000044574	1	HSPA5	heat shock protein family A (Hsp70) member 5 [Source:HGNC Symbol;Acc:HGNC:5238] && sp|P11021|BIP_HUMAN Endoplasmic reticulum chaperone BiP OS=Homo sapiens OX=9606 GN=HSPA5 PE=1 SV=2 && -	9:125234853-125241382	30.8166	44.1288	44.128	41.1918	58.1941	44.4757	40.1873	33.8198	38.5429
ENSG00000046604	1	DSG2	desmoglein 2 [Source:HGNC Symbol;Acc:HGNC:3049] && sp|Q14126|DSG2_HUMAN Desmoglein-2 OS=Homo sapiens OX=9606 GN=DSG2 PE=1 SV=2 && PF00028:Cadherin domain	18:31498177-31549008	19.1744	35.6139	27.7655	59.7555	44.7389	26.0435	26.5786	19.2219	24.1726
ENSG00000047249	1	ATP6V1H	ATPase H+ transporting V1 subunit H [Source:HGNC Symbol;Acc:HGNC:18303] && sp|Q9UI12|VATH_HUMAN V-type proton ATPase subunit H OS=Homo sapiens OX=9606 GN=ATP6V1H PE=1 SV=1 && PF03224:V-ATPase subunit H|PF11698:V-ATPase subunit H	8:53715543-53843558	9.76894	9.88683	13.2495	19.8628	14.9059	12.4761	15.5386	10.6931	14.1932
ENSG00000047346	1	FAM214A	family with sequence similarity 214 member A [Source:HGNC Symbol;Acc:HGNC:25609] && sp|Q32MH5|F214A_HUMAN Protein FAM214A OS=Homo sapiens OX=9606 GN=FAM214A PE=1 SV=2 && -	15:52581317-52709817	11.2923	14.5659	16.4502	20.3035	17.9123	19.1228	10.6793	15.3224	10.6279
ENSG00000047365	1	ARAP2	ArfGAP with RhoGAP domain, ankyrin repeat and PH domain 2 [Source:HGNC Symbol;Acc:HGNC:16924] && sp|Q8WZ64|ARAP2_HUMAN Arf-GAP with Rho-GAP domain, ANK repeat and PH domain-containing protein 2 OS=Homo sapiens OX=9606 GN=ARAP2 PE=1 SV=3 && -	4:35948221-36244514	13.6512	25.1291	25.0085	69.6816	35.0439	22.7833	23.2067	20.6116	45.1555
ENSG00000047578	1	KATNIP	katanin interacting protein [Source:HGNC Symbol;Acc:HGNC:29068] && sp|O60303|KATIP_HUMAN Katanin-interacting protein OS=Homo sapiens OX=9606 GN=KATNIP PE=1 SV=4 && -	16:27550133-27780344	11.2905	5.13274	11.0573	9.44258	9.0824	9.89819	8.89694	9.37067	9.73434
ENSG00000047597	1	XK	X-linked Kx blood group [Source:HGNC Symbol;Acc:HGNC:12811] && sp|P51811|XK_HUMAN Membrane transport protein XK OS=Homo sapiens OX=9606 GN=XK PE=1 SV=5 && PF09815:XK-related protein	X:37685791-37732130	1.26585	2.02702	2.10955	6.89041	3.42288	2.12764	2.64624	1.43996	4.3208
ENSG00000047932	1	GOPC	golgi associated PDZ and coiled-coil motif containing [Source:HGNC Symbol;Acc:HGNC:17643] && sp|Q9HD26|GOPC_HUMAN Golgi-associated PDZ and coiled-coil motif-containing protein OS=Homo sapiens OX=9606 GN=GOPC PE=1 SV=1 && PF00595:PDZ domain	6:117560269-117602542	14.3544	18.1934	11.7102	20.299	19.988	15.8936	14.1853	14.4481	13.8525
ENSG00000048392	1	RRM2B	ribonucleotide reductase regulatory TP53 inducible subunit M2B [Source:HGNC Symbol;Acc:HGNC:17296] && sp|Q7LG56|RIR2B_HUMAN Ribonucleoside-diphosphate reductase subunit M2 B OS=Homo sapiens OX=9606 GN=RRM2B PE=1 SV=1 && PF00268:Ribonucleotide reductase, small chain	8:102204502-102238961	4.30274	6.2338	4.62957	11.3843	7.62031	5.03412	5.26456	4.06545	5.48491
ENSG00000048707	1	VPS13D	vacuolar protein sorting 13 homolog D [Source:HGNC Symbol;Acc:HGNC:23595] && sp|Q5THJ4|VP13D_HUMAN Vacuolar protein sorting-associated protein 13D OS=Homo sapiens OX=9606 GN=VPS13D PE=1 SV=2 && PF16908:Vacuolar sorting-associated protein 13, N-terminal|PF06650:SHR-binding domain of vacuolar-sorting associated protein 13|PF16909:Vacuolar-sorting-associated 13 protein C-terminal|PF12624:N-terminal …	1:12230030-12512047	30.6674	24.1057	41.7676	45.7919	36.3423	48.5205	39.7364	30.8378	31.1264
ENSG00000048740	1	CELF2	CUGBP Elav-like family member 2 [Source:HGNC Symbol;Acc:HGNC:2550] && sp|A4IIM2|CELF2_XENTR CUGBP Elav-like family member 2 OS=Xenopus tropicalis OX=8364 GN=celf2 PE=2 SV=1 && PF00076:RNA recognition motif. (a.k.a. RRM, RBD, or RNP domain)	10:10798397-11336675	7.35343	7.26107	15.3596	17.611	11.4014	9.21099	14.0237	9.52341	6.47494
ENSG00000049130	1	KITLG	KIT ligand [Source:HGNC Symbol;Acc:HGNC:6343] && sp|P21583|SCF_HUMAN Kit ligand OS=Homo sapiens OX=9606 GN=KITLG PE=1 SV=1 && PF02404:Stem cell factor	12:88492793-88580851	2.8252	3.21531	2.58806	3.37469	3.64588	3.03821	2.60709	3.88637	1.686
ENSG00000049245	1	VAMP3	vesicle associated membrane protein 3 [Source:HGNC Symbol;Acc:HGNC:12644] && sp|Q15836|VAMP3_HUMAN Vesicle-associated membrane protein 3 OS=Homo sapiens OX=9606 GN=VAMP3 PE=1 SV=3 && PF00957:Synaptobrevin	1:7771296-7781432	17.0532	24.4392	21.5379	39.2705	33.0452	20.7437	27.9251	23.122	26.3939
ENSG00000050130	1	JKAMP	JNK1/MAPK8 associated membrane protein [Source:HGNC Symbol;Acc:HGNC:20184] && sp|Q9P055|JKAMP_HUMAN JNK1/MAPK8-associated membrane protein OS=Homo sapiens OX=9606 GN=JKAMP PE=1 SV=4 && PF05571:JNK1/MAPK8-associated membrane protein	14:59484443-59505410	11.298	11.5147	7.88544	10.5109	17.2757	13.6045	7.8527	10.3184	13.0027
ENSG00000050405	1	LIMA1	LIM domain and actin binding 1 [Source:HGNC Symbol;Acc:HGNC:24636] && sp|Q9UHB6|LIMA1_HUMAN LIM domain and actin-binding protein 1 OS=Homo sapiens OX=9606 GN=LIMA1 PE=1 SV=1 && PF00412:LIM domain	12:50175788-50283520	26.3726	34.12	18.3801	38.3155	36.0622	23.4777	33.9922	38.924	17.1773
ENSG00000051108	1	HERPUD1	homocysteine inducible ER protein with ubiquitin like domain 1 [Source:HGNC Symbol;Acc:HGNC:13744] && sp|Q15011|HERP1_HUMAN Homocysteine-responsive endoplasmic reticulum-resident ubiquitin-like domain member 1 protein OS=Homo sapiens OX=9606 GN=HERPUD1 PE=1 SV=1 && PF00240:Ubiquitin family	16:56932142-56944864	8.7821	13.4856	14.6839	13.5427	26.1567	12.1175	11.8679	17.0104	11.6826
ENSG00000051382	1	PIK3CB	phosphatidylinositol-4,5-bisphosphate 3-kinase catalytic subunit beta [Source:HGNC Symbol;Acc:HGNC:8976] && sp|P42338|PK3CB_HUMAN Phosphatidylinositol 4,5-bisphosphate 3-kinase catalytic subunit beta isoform OS=Homo sapiens OX=9606 GN=PIK3CB PE=1 SV=1 && PF00792:Phosphoinositide 3-kinase C2|PF00794:PI3-kinase family, ras-binding domain|PF00454:Phosphatidylinositol 3- and 4-kinase|PF00613:Phosphoi…	3:138652698-138834928	4.22462	4.23432	3.98604	6.87282	6.16097	5.31964	4.65392	4.5343	4.19406
ENSG00000052802	1	MSMO1	methylsterol monooxygenase 1 [Source:HGNC Symbol;Acc:HGNC:10545] && sp|Q15800|MSMO1_HUMAN Methylsterol monooxygenase 1 OS=Homo sapiens OX=9606 GN=MSMO1 PE=1 SV=1 && PF04116:Fatty acid hydroxylase superfamily	4:165327667-165343164	18.1448	51.6989	37.6676	47.192	65.5846	30.775	43.8502	26.3926	32.5763
ENSG00000053108	1	FSTL4	follistatin like 4 [Source:HGNC Symbol;Acc:HGNC:21389] && sp|Q6MZW2|FSTL4_HUMAN Follistatin-related protein 4 OS=Homo sapiens OX=9606 GN=FSTL4 PE=2 SV=3 && -	5:133196455-133612541	1.8543	1.14369	0.371608	3.77048	2.87144	2.35605	1.98969	0.632537	1.36699
ENSG00000053524	1	MCF2L2	MCF.2 cell line derived transforming sequence-like 2 [Source:HGNC Symbol;Acc:HGNC:30319] && sp|Q86YR7|MF2L2_HUMAN Probable guanine nucleotide exchange factor MCF2L2 OS=Homo sapiens OX=9606 GN=MCF2L2 PE=2 SV=3 && -	3:183178041-183428778	1.04315	0.739949	0.807084	1.3531	1.09035	1.31306	1.37551	0.386666	0.52515
ENSG00000053747	1	LAMA3	laminin subunit alpha 3 [Source:HGNC Symbol;Acc:HGNC:6483] && sp|Q16787|LAMA3_HUMAN Laminin subunit alpha-3 OS=Homo sapiens OX=9606 GN=LAMA3 PE=1 SV=2 && PF00053:Laminin EGF domain|PF00052:Laminin B (Domain IV)|PF06008:Laminin Domain I|PF06009:Laminin Domain II|PF02210:Laminin G domain|PF00055:Laminin N-terminal (Domain VI)	18:23689453-23956222	16.5238	15.6629	21.1703	33.4188	28.7799	32.1829	21.4718	30.5426	23.0676
ENSG00000053770	1	AP5M1	adaptor related protein complex 5 subunit mu 1 [Source:HGNC Symbol;Acc:HGNC:20192] && sp|Q9H0R1|AP5M1_HUMAN AP-5 complex subunit mu-1 OS=Homo sapiens OX=9606 GN=AP5M1 PE=1 SV=2 && PF00928:Adaptor complexes medium subunit family	14:57268924-57298742	4.90895	4.89384	4.32033	4.1906	6.6765	3.72608	3.25167	6.11938	5.04298
ENSG00000054118	1	THRAP3	thyroid hormone receptor associated protein 3 [Source:HGNC Symbol;Acc:HGNC:22964] && sp|Q9Y2W1|TR150_HUMAN Thyroid hormone receptor-associated protein 3 OS=Homo sapiens OX=9606 GN=THRAP3 PE=1 SV=2 && PF15440:THRAP3/BCLAF1 family	1:36224432-36305357	39.2367	33.5899	35.6234	51.3045	47.2777	38.364	41.0754	35.6723	39.553
ENSG00000054654	1	SYNE2	spectrin repeat containing nuclear envelope protein 2 [Source:HGNC Symbol;Acc:HGNC:17084] && sp|Q8WXH0|SYNE2_HUMAN Nesprin-2 OS=Homo sapiens OX=9606 GN=SYNE2 PE=1 SV=3 && PF00435:Spectrin repeat|PF10541:Nuclear envelope localisation domain|PF00307:Calponin homology (CH) domain	14:63761899-64226433	50.6699	42.7961	47.0049	50.7877	63.6696	61.9822	42.9432	53.9472	36.7231
ENSG00000055130	1	CUL1	cullin 1 [Source:HGNC Symbol;Acc:HGNC:2551] && sp|Q13616|CUL1_HUMAN Cullin-1 OS=Homo sapiens OX=9606 GN=CUL1 PE=1 SV=2 && PF00888:Cullin family|PF10557:Cullin protein neddylation domain	7:148697914-148801110	15.3318	20.3104	14.4002	22.2855	20.5354	13.4803	18.4827	15.0233	16.5949
ENSG00000055208	1	TAB2	TGF-beta activated kinase 1 (MAP3K7) binding protein 2 [Source:HGNC Symbol;Acc:HGNC:17075] && sp|Q9NYJ8|TAB2_HUMAN TGF-beta-activated kinase 1 and MAP3K7-binding protein 2 OS=Homo sapiens OX=9606 GN=TAB2 PE=1 SV=1 && PF02845:CUE domain	6:149218641-149411613	15.9748	18.0399	13.3894	28.4969	22.445	19.0948	15.1309	13.1191	13.293
ENSG00000055211	1	GINM1	glycosylated integral membrane protein 1 [Source:HGNC Symbol;Acc:HGNC:21074] && sp|Q9NU53|GINM1_HUMAN Glycoprotein integral membrane protein 1 OS=Homo sapiens OX=9606 GN=GINM1 PE=1 SV=1 && -	6:149566294-149591748	10.6217	12.6592	12.8919	20.6074	18.0121	15.7447	14.6855	14.8243	12.6619
ENSG00000056586	1	RC3H2	ring finger and CCCH-type domains 2 [Source:HGNC Symbol;Acc:HGNC:21461] && sp|Q9HBD1|RC3H2_HUMAN Roquin-2 OS=Homo sapiens OX=9606 GN=RC3H2 PE=1 SV=2 && PF18386:Roquin II domain|PF00642:Zinc finger C-x8-C-x5-C-x3-H type (and similar)	9:122844556-122905359	15.2755	18.8416	11.7004	17.6526	20.8012	14.2351	15.7939	17.5921	16.3144
ENSG00000056972	1	TRAF3IP2	TRAF3 interacting protein 2 [Source:HGNC Symbol;Acc:HGNC:1343] && sp|O43734|CIKS_HUMAN E3 ubiquitin ligase TRAF3IP2 OS=Homo sapiens OX=9606 GN=TRAF3IP2 PE=1 SV=3 && PF08357:SEFIR domain	6:111555381-111606906	7.6898	4.89317	7.58404	8.37639	6.84005	8.82677	9.55742	5.68466	6.90398
ENSG00000057608	1	GDI2	GDP dissociation inhibitor 2 [Source:HGNC Symbol;Acc:HGNC:4227] && sp|P50395|GDIB_HUMAN Rab GDP dissociation inhibitor beta OS=Homo sapiens OX=9606 GN=GDI2 PE=1 SV=2 && -	10:5765223-5842132	51.3285	78.2282	48.3127	85.9615	72.5679	46.0873	70.4991	55.2016	64.6938
ENSG00000057757	1	PITHD1	PITH domain containing 1 [Source:HGNC Symbol;Acc:HGNC:25022] && sp|Q9GZP4|PITH1_HUMAN PITH domain-containing protein 1 OS=Homo sapiens OX=9606 GN=PITHD1 PE=1 SV=1 && PF06201:PITH domain	1:23778418-23788232	14.9392	18.3041	20.7815	34.9132	29.2316	19.5349	28.7445	18.8668	26.2664
ENSG00000058063	1	ATP11B	ATPase phospholipid transporting 11B (putative) [Source:HGNC Symbol;Acc:HGNC:13553] && sp|Q9Y2G3|AT11B_HUMAN Phospholipid-transporting ATPase IF OS=Homo sapiens OX=9606 GN=ATP11B PE=1 SV=2 && PF13246:Cation transport ATPase (P-type)|PF00122:E1-E2 ATPase|PF16212:Phospholipid-translocating P-type ATPase C-terminal|PF16209:Phospholipid-translocating ATPase N-terminal	3:182793503-182921629	17.002	26.5542	20.7622	36.817	29.4889	22.5775	21.8447	22.6958	23.1498
ENSG00000058085	1	LAMC2	laminin subunit gamma 2 [Source:HGNC Symbol;Acc:HGNC:6493] && sp|Q13753|LAMC2_HUMAN Laminin subunit gamma-2 OS=Homo sapiens OX=9606 GN=LAMC2 PE=1 SV=2 && PF00053:Laminin EGF domain|PF00052:Laminin B (Domain IV)	1:183186238-183245127	9.20666	12.713	23.0514	25.6262	22.6643	16.9529	17.4451	9.85558	14.9816
ENSG00000058272	1	PPP1R12A	protein phosphatase 1 regulatory subunit 12A [Source:HGNC Symbol;Acc:HGNC:7618] && sp|O14974|MYPT1_HUMAN Protein phosphatase 1 regulatory subunit 12A OS=Homo sapiens OX=9606 GN=PPP1R12A PE=1 SV=1 && PF12796:Ankyrin repeats (3 copies)|PF15898:cGMP-dependent protein kinase interacting domain	12:79773563-79935460	32.705	35.4491	28.2924	34.5526	41.9847	34.4802	28.8823	38.308	24.1467
ENSG00000059378	1	PARP12	poly(ADP-ribose) polymerase family member 12 [Source:HGNC Symbol;Acc:HGNC:21919] && sp|Q9H0J9|PAR12_HUMAN Protein mono-ADP-ribosyltransferase PARP12 OS=Homo sapiens OX=9606 GN=PARP12 PE=1 SV=1 && -	7:140023749-140062951	1.42589	4.22455	4.5356	2.30959	4.49939	6.2549	4.73997	5.10737	2.04205
ENSG00000059728	1	MXD1	MAX dimerization protein 1 [Source:HGNC Symbol;Acc:HGNC:6761] && sp|Q05195|MAD1_HUMAN Max dimerization protein 1 OS=Homo sapiens OX=9606 GN=MXD1 PE=1 SV=1 && -	2:69897688-69942945	2.56338	6.17017	8.09872	7.05528	20.1679	8.67032	11.8949	3.29571	6.26298
ENSG00000059804	1	SLC2A3	solute carrier family 2 member 3 [Source:HGNC Symbol;Acc:HGNC:11007] && sp|P11169|GTR3_HUMAN Solute carrier family 2, facilitated glucose transporter member 3 OS=Homo sapiens OX=9606 GN=SLC2A3 PE=1 SV=1 && -	12:7919230-7936187	15.0305	28.9585	15.2135	28.9627	55.9225	36.2009	36.4923	25.6915	30.1145
ENSG00000060069	1	CTDP1	CTD phosphatase subunit 1 [Source:HGNC Symbol;Acc:HGNC:2498] && sp|Q9Y5B0|CTDP1_HUMAN RNA polymerase II subunit A C-terminal domain phosphatase OS=Homo sapiens OX=9606 GN=CTDP1 PE=1 SV=3 && PF09309:FCP1, C-terminal|PF03031:NLI interacting factor-like phosphatase	18:79679803-79754503	3.98478	2.26868	5.62741	3.46394	3.56271	5.42106	3.44469	3.70866	4.65665
ENSG00000060138	1	YBX3	Y-box binding protein 3 [Source:HGNC Symbol;Acc:HGNC:2428] && sp|P67808|YBOX1_BOVIN Y-box-binding protein 1 OS=Bos taurus OX=9913 GN=YBX1 PE=2 SV=3 && PF00313:'Cold-shock' DNA-binding domain	12:10699089-10723323	33.5683	41.5896	51.6518	101.658	72.1779	48.9908	67.228	40.3979	61.9906
ENSG00000060237	1	WNK1	WNK lysine deficient protein kinase 1 [Source:HGNC Symbol;Acc:HGNC:14540] && sp|Q9H4A3|WNK1_HUMAN Serine/threonine-protein kinase WNK1 OS=Homo sapiens OX=9606 GN=WNK1 PE=1 SV=2 && -	12:752579-911452	48.2088	53.2267	43.7349	87.6424	68.7399	53.1211	49.6067	47.851	43.7398
ENSG00000061794	1	MRPS35	mitochondrial ribosomal protein S35 [Source:HGNC Symbol;Acc:HGNC:16635] && sp|P82673|RT35_HUMAN 28S ribosomal protein S35, mitochondrial OS=Homo sapiens OX=9606 GN=MRPS35 PE=1 SV=1 && PF10213:Mitochondrial ribosomal subunit protein	12:27710822-27756295	7.82985	12.4003	9.12382	18.372	16.1805	9.05534	15.6768	9.73061	11.7947
ENSG00000061987	1	MON2	MON2 homolog, regulator of endosome-to-Golgi trafficking [Source:HGNC Symbol;Acc:HGNC:29177] && sp|Q7Z3U7|MON2_HUMAN Protein MON2 homolog OS=Homo sapiens OX=9606 GN=MON2 PE=1 SV=3 && PF16213:Dimerisation and cyclophilin-binding domain of Mon2|PF09324:Domain of unknown function (DUF1981)|PF12783:Guanine nucleotide exchange factor in Golgi transport N-terminal|PF16206:C-terminal region of Mon2 prot…	12:62466817-62600476	40.2146	59.7581	41.9956	51.3468	64.7066	47.9777	41.1845	52.9315	37.7626
ENSG00000062038	1	CDH3	cadherin 3 [Source:HGNC Symbol;Acc:HGNC:1762] && sp|P22223|CADH3_HUMAN Cadherin-3 OS=Homo sapiens OX=9606 GN=CDH3 PE=1 SV=2 && -	16:68636189-68727468	21.2309	15.7523	22.8043	29.7976	24.3994	22.694	27.5596	16.0464	22.3726
ENSG00000062485	1	CS	citrate synthase [Source:HGNC Symbol;Acc:HGNC:2422] && sp|O75390|CISY_HUMAN Citrate synthase, mitochondrial OS=Homo sapiens OX=9606 GN=CS PE=1 SV=2 && PF00285:Citrate synthase, C-terminal domain	12:56271699-56300391	23.3674	23.6634	27.7553	33.5423	28.9653	23.671	29.699	24.0911	22.1282
ENSG00000062650	1	WAPL	WAPL cohesin release factor [Source:HGNC Symbol;Acc:HGNC:23293] && sp|Q7Z5K2|WAPL_HUMAN Wings apart-like protein homolog OS=Homo sapiens OX=9606 GN=WAPL PE=1 SV=1 && PF07814:Wings apart-like protein regulation of heterochromatin	10:86435256-86521792	14.3485	15.6453	15.4402	24.2048	19.3422	15.3814	13.9212	11.8715	13.9098
ENSG00000062716	1	VMP1	vacuole membrane protein 1 [Source:HGNC Symbol;Acc:HGNC:29559] && sp|Q96GC9|VMP1_HUMAN Vacuole membrane protein 1 OS=Homo sapiens OX=9606 GN=VMP1 PE=1 SV=1 && -	17:59707192-59842255	15.0394	17.4022	25.8337	21.4172	39.2248	25.9028	19.4799	19.018	21.4809
ENSG00000063046	1	EIF4B	eukaryotic translation initiation factor 4B [Source:HGNC Symbol;Acc:HGNC:3285] && sp|P23588|IF4B_HUMAN Eukaryotic translation initiation factor 4B OS=Homo sapiens OX=9606 GN=EIF4B PE=1 SV=2 && PF00076:RNA recognition motif. (a.k.a. RRM, RBD, or RNP domain)	12:53006282-53042215	88.1835	89.5019	94.5381	138.341	121.419	114.048	112.762	76.9154	80.0906
ENSG00000063601	1	MTMR1	myotubularin related protein 1 [Source:HGNC Symbol;Acc:HGNC:7449] && sp|Q13613|MTMR1_HUMAN Myotubularin-related protein 1 OS=Homo sapiens OX=9606 GN=MTMR1 PE=1 SV=4 && PF02893:GRAM domain|PF06602:Myotubularin-like phosphatase domain	X:150692971-150765108	18.594	13.4207	18.4145	25.7577	19.6295	21.4581	12.4167	15.6475	21.5562
ENSG00000064012	1	CASP8	caspase 8 [Source:HGNC Symbol;Acc:HGNC:1509] && sp|Q14790|CASP8_HUMAN Caspase-8 OS=Homo sapiens OX=9606 GN=CASP8 PE=1 SV=1 && PF00656:Caspase domain|PF01335:Death effector domain	2:201233443-201361836	3.13056	3.91642	3.72805	7.07724	7.68874	3.66537	5.21146	5.81475	4.32342
ENSG00000064102	1	INTS13	integrator complex subunit 13 [Source:HGNC Symbol;Acc:HGNC:20174] && sp|Q9NVM9|INT13_HUMAN Integrator complex subunit 13 OS=Homo sapiens OX=9606 GN=INTS13 PE=1 SV=2 && PF10221:Cell cycle and development regulator	12:26905181-26938326	6.21352	7.60021	5.94131	10.0628	8.30753	5.98684	6.76219	5.97855	7.16436
ENSG00000064218	1	DMRT3	doublesex and mab-3 related transcription factor 3 [Source:HGNC Symbol;Acc:HGNC:13909] && sp|Q9NQL9|DMRT3_HUMAN Doublesex- and mab-3-related transcription factor 3 OS=Homo sapiens OX=9606 GN=DMRT3 PE=1 SV=1 && PF03474:DMRTA motif|PF00751:DM DNA binding domain	9:976655-991732	0.484875	0.540256	1.3708	3.14742	1.69949	0.756796	1.55094	1.05333	0.966538
ENSG00000064652	1	SNX24	sorting nexin 24 [Source:HGNC Symbol;Acc:HGNC:21533] && sp|Q9Y343|SNX24_HUMAN Sorting nexin-24 OS=Homo sapiens OX=9606 GN=SNX24 PE=1 SV=1 && PF00787:PX domain	5:122843439-123029354	13.2451	13.7654	13.2549	28.6083	14.4157	14.2798	17.1952	8.87818	16.5075
ENSG00000064726	1	BTBD1	BTB domain containing 1 [Source:HGNC Symbol;Acc:HGNC:1120] && sp|Q9H0C5|BTBD1_HUMAN BTB/POZ domain-containing protein 1 OS=Homo sapiens OX=9606 GN=BTBD1 PE=1 SV=1 && PF00651:BTB/POZ domain|PF08005:PHR domain|PF07707:BTB And C-terminal Kelch	15:83016423-83067252	10.2272	15.3667	9.80695	14.0958	13.4504	10.0657	11.8846	12.9755	11.7371
ENSG00000064787	1	BCAS1	brain enriched myelin associated protein 1 [Source:HGNC Symbol;Acc:HGNC:974] && sp|O75363|BCAS1_HUMAN Breast carcinoma-amplified sequence 1 OS=Homo sapiens OX=9606 GN=BCAS1 PE=1 SV=2 && -	20:53936777-54070594	0.164935	0.393908	0.514262	1.79144	2.00276	1.92772	2.12888	0.166793	0.942853
ENSG00000064999	1	ANKS1A	ankyrin repeat and sterile alpha motif domain containing 1A [Source:HGNC Symbol;Acc:HGNC:20961] && sp|Q92625|ANS1A_HUMAN Ankyrin repeat and SAM domain-containing protein 1A OS=Homo sapiens OX=9606 GN=ANKS1A PE=1 SV=4 && PF00536:SAM domain (Sterile alpha motif)|PF12796:Ankyrin repeats (3 copies)|PF07647:SAM domain (Sterile alpha motif)|PF00640:Phosphotyrosine interaction domain (PTB/PID)	6:34889255-35091406	14.4948	7.03952	14.5573	15.7733	14.0784	15.4116	14.0634	10.5735	14.7235
ENSG00000065060	1	UHRF1BP1	UHRF1 binding protein 1 [Source:HGNC Symbol;Acc:HGNC:21216] && sp|Q6BDS2|URFB1_HUMAN UHRF1-binding protein 1 OS=Homo sapiens OX=9606 GN=UHRF1BP1 PE=1 SV=1 && PF12624:N-terminal region of Chorein or VPS13	6:34792083-34877514	3.85442	3.7245	4.54466	6.0636	3.37484	4.13848	3.58044	3.93867	4.2403
ENSG00000065135	1	GNAI3	G protein subunit alpha i3 [Source:HGNC Symbol;Acc:HGNC:4387] && sp|P08754|GNAI3_HUMAN Guanine nucleotide-binding protein G(i) subunit alpha-3 OS=Homo sapiens OX=9606 GN=GNAI3 PE=1 SV=3 && -	1:109548615-109600195	9.81704	12.4617	9.33265	16.1341	15.9337	12.3801	11.2646	11.2563	10.9356
ENSG00000065243	1	PKN2	protein kinase N2 [Source:HGNC Symbol;Acc:HGNC:9406] && sp|Q16513|PKN2_HUMAN Serine/threonine-protein kinase N2 OS=Homo sapiens OX=9606 GN=PKN2 PE=1 SV=1 && PF00069:Protein kinase domain|PF00433:Protein kinase C terminal domain|PF02185:Hr1 repeat	1:88684222-88836255	18.8624	21.7732	18.7494	33.0491	27.8587	21.586	16.1503	15.9365	17.2489
ENSG00000065491	1	TBC1D22B	TBC1 domain family member 22B [Source:HGNC Symbol;Acc:HGNC:21602] && sp|Q9NU19|TB22B_HUMAN TBC1 domain family member 22B OS=Homo sapiens OX=9606 GN=TBC1D22B PE=1 SV=3 && PF00566:Rab-GTPase-TBC domain	6:37257772-37332970	4.16074	3.64201	4.29822	5.8578	4.68347	5.17809	4.55082	3.23218	4.75992
ENSG00000065526	1	SPEN	spen family transcriptional repressor [Source:HGNC Symbol;Acc:HGNC:17575] && sp|Q96T58|MINT_HUMAN Msx2-interacting protein OS=Homo sapiens OX=9606 GN=SPEN PE=1 SV=1 && -	1:15836095-15940456	18.1078	11.4487	19.7208	15.7086	23.9813	19.6884	16.254	12.414	18.0628
ENSG00000065559	1	MAP2K4	mitogen-activated protein kinase kinase 4 [Source:HGNC Symbol;Acc:HGNC:6844] && sp|P45985|MP2K4_HUMAN Dual specificity mitogen-activated protein kinase kinase 4 OS=Homo sapiens OX=9606 GN=MAP2K4 PE=1 SV=1 && PF00069:Protein kinase domain	17:12020829-12143830	10.6658	17.4974	12.7109	17.9244	18.0014	16.8328	13.2688	13.3576	11.9143
ENSG00000065613	1	SLK	STE20 like kinase [Source:HGNC Symbol;Acc:HGNC:11088] && sp|Q9H2G2|SLK_HUMAN STE20-like serine/threonine-protein kinase OS=Homo sapiens OX=9606 GN=SLK PE=1 SV=1 && PF12474:Polo kinase kinase|PF00069:Protein kinase domain	10:103967140-104029233	17.9664	26.6367	23.683	55.7036	40.3298	28.279	30.6701	26.3273	33.9217
ENSG00000065675	1	PRKCQ	protein kinase C theta [Source:HGNC Symbol;Acc:HGNC:9410] && sp|Q04759|KPCT_HUMAN Protein kinase C theta type OS=Homo sapiens OX=9606 GN=PRKCQ PE=1 SV=3 && PF00069:Protein kinase domain|PF00433:Protein kinase C terminal domain|PF00130:Phorbol esters/diacylglycerol binding domain (C1 domain)	10:6427143-6580301	2.49579	2.42344	1.84725	5.56389	5.27247	2.16752	3.27239	1.51847	1.32978
ENSG00000065802	1	ASB1	ankyrin repeat and SOCS box containing 1 [Source:HGNC Symbol;Acc:HGNC:16011] && sp|Q9Y576|ASB1_HUMAN Ankyrin repeat and SOCS box protein 1 OS=Homo sapiens OX=9606 GN=ASB1 PE=1 SV=1 && -	2:238426742-238452250	5.85069	1.24584	6.92606	3.88802	3.79008	7.33676	2.225	6.70412	5.04269
ENSG00000065923	1	SLC9A7	solute carrier family 9 member A7 [Source:HGNC Symbol;Acc:HGNC:17123] && sp|Q96T83|SL9A7_HUMAN Sodium/hydrogen exchanger 7 OS=Homo sapiens OX=9606 GN=SLC9A7 PE=1 SV=1 && -	X:46599251-46759118	1.06477	1.19457	2.31049	2.61425	2.01096	1.62241	1.46159	0.978016	1.3726
ENSG00000066044	1	ELAVL1	ELAV like RNA binding protein 1 [Source:HGNC Symbol;Acc:HGNC:3312] && sp|Q15717|ELAV1_HUMAN ELAV-like protein 1 OS=Homo sapiens OX=9606 GN=ELAVL1 PE=1 SV=2 && -	19:7958573-8005659	10.4415	9.19103	9.40029	12.8418	12.3456	9.78794	11.9942	8.90354	9.65517
ENSG00000066084	1	DIP2B	disco interacting protein 2 homolog B [Source:HGNC Symbol;Acc:HGNC:29284] && sp|Q9P265|DIP2B_HUMAN Disco-interacting protein 2 homolog B OS=Homo sapiens OX=9606 GN=DIP2B PE=1 SV=3 && PF00501:AMP-binding enzyme|PF06464:DMAP1-binding Domain	12:50504985-50748657	29.8507	31.4413	39.3134	58.7111	43.0451	43.0871	38.2862	26.2447	37.0152
ENSG00000066654	1	THUMPD1	THUMP domain containing 1 [Source:HGNC Symbol;Acc:HGNC:23807] && sp|Q9NXG2|THUM1_HUMAN THUMP domain-containing protein 1 OS=Homo sapiens OX=9606 GN=THUMPD1 PE=1 SV=2 && PF02926:THUMP domain	16:20702816-20742084	12.1587	12.6502	9.23542	14.6002	17.2212	12.973	9.59796	10.9299	10.2784
ENSG00000066697	1	MSANTD3	Myb/SANT DNA binding domain containing 3 [Source:HGNC Symbol;Acc:HGNC:23370] && sp|Q0III0|MSD3_BOVIN Myb/SANT-like DNA-binding domain-containing protein 3 OS=Bos taurus OX=9913 GN=MSANTD3 PE=2 SV=1 && -	9:100427143-100451734	4.67816	3.18233	3.01773	3.53206	4.6532	2.91061	4.6418	3.93603	2.32827
ENSG00000066739	1	ATG2B	autophagy related 2B [Source:HGNC Symbol;Acc:HGNC:20187] && sp|Q96BY7|ATG2B_HUMAN Autophagy-related protein 2 homolog B OS=Homo sapiens OX=9606 GN=ATG2B PE=1 SV=5 && -	14:96279195-96363341	14.9038	16.4618	13.6251	16.9669	21.3469	17.4752	11.6344	16.3831	15.0061
ENSG00000066777	1	ARFGEF1	ADP ribosylation factor guanine nucleotide exchange factor 1 [Source:HGNC Symbol;Acc:HGNC:15772] && sp|Q9Y6D6|BIG1_HUMAN Brefeldin A-inhibited guanine nucleotide-exchange protein 1 OS=Homo sapiens OX=9606 GN=ARFGEF1 PE=1 SV=2 && PF12783:Guanine nucleotide exchange factor in Golgi transport N-terminal|PF09324:Domain of unknown function (DUF1981)|PF01369:Sec7 domain|PF16213:Dimerisation and cycloph…	8:67173511-67343781	21.2436	21.086	18.8942	26.135	26.0552	19.9177	16.9606	19.6401	19.705
ENSG00000066933	1	MYO9A	myosin IXA [Source:HGNC Symbol;Acc:HGNC:7608] && sp|B2RTY4|MYO9A_HUMAN Unconventional myosin-IXa OS=Homo sapiens OX=9606 GN=MYO9A PE=1 SV=2 && -	15:71822291-72118577	20.6659	23.0016	19.551	32.3909	25.6671	27.7535	16.1716	23.8318	19.3278
ENSG00000067082	1	KLF6	Kruppel like factor 6 [Source:HGNC Symbol;Acc:HGNC:2235] && sp|Q99612|KLF6_HUMAN Krueppel-like factor 6 OS=Homo sapiens OX=9606 GN=KLF6 PE=1 SV=3 && -	10:3775996-3785281	25.8851	26.3847	28.0379	29.2246	48.277	28.5312	40.134	22.475	19.4855
ENSG00000067177	1	PHKA1	phosphorylase kinase regulatory subunit alpha 1 [Source:HGNC Symbol;Acc:HGNC:8925] && sp|P46020|KPB1_HUMAN Phosphorylase b kinase regulatory subunit alpha, skeletal muscle isoform OS=Homo sapiens OX=9606 GN=PHKA1 PE=1 SV=2 && PF00723:Glycosyl hydrolases family 15	X:72578814-72714319	2.73526	2.94782	3.17713	4.9826	4.07306	3.01892	2.66642	2.70197	3.35464
ENSG00000067596	1	DHX8	DEAH-box helicase 8 [Source:HGNC Symbol;Acc:HGNC:2749] && sp|Q14562|DHX8_HUMAN ATP-dependent RNA helicase DHX8 OS=Homo sapiens OX=9606 GN=DHX8 PE=1 SV=1 && -	17:43483865-43610338	11.4652	11.7647	11.8113	13.4091	13.3567	11.4183	10.585	11.0062	12.4705
ENSG00000067704	1	IARS2	isoleucyl-tRNA synthetase 2, mitochondrial [Source:HGNC Symbol;Acc:HGNC:29685] && sp|Q9NSE4|SYIM_HUMAN Isoleucine--tRNA ligase, mitochondrial OS=Homo sapiens OX=9606 GN=IARS2 PE=1 SV=2 && PF00133:tRNA synthetases class I (I, L, M and V)|PF08264:Anticodon-binding domain of tRNA	1:220094132-220148041	15.8062	21.8828	20.8407	36.9241	35.0466	22.6062	24.0475	21.6981	24.4811
ENSG00000067900	1	ROCK1	Rho associated coiled-coil containing protein kinase 1 [Source:HGNC Symbol;Acc:HGNC:10251] && sp|Q13464|ROCK1_HUMAN Rho-associated protein kinase 1 OS=Homo sapiens OX=9606 GN=ROCK1 PE=1 SV=1 && -	18:20946906-21111813	15.727	16.7792	17.6509	19.1762	22.8394	24.3484	13.0404	19.0617	13.0528
ENSG00000067992	1	PDK3	pyruvate dehydrogenase kinase 3 [Source:HGNC Symbol;Acc:HGNC:8811] && sp|Q15120|PDK3_HUMAN [Pyruvate dehydrogenase (acetyl-transferring)] kinase isozyme 3, mitochondrial OS=Homo sapiens OX=9606 GN=PDK3 PE=1 SV=1 && -	X:24465244-24550466	3.6521	3.72936	2.48295	4.68622	5.08616	3.93222	3.4319	4.37275	3.6962
ENSG00000068305	1	MEF2A	myocyte enhancer factor 2A [Source:HGNC Symbol;Acc:HGNC:6993] && sp|A2VDZ3|MEF2A_BOVIN Myocyte-specific enhancer factor 2A OS=Bos taurus OX=9913 GN=MEF2A PE=2 SV=1 && PF00319:SRF-type transcription factor (DNA-binding and dimerisation domain)|PF12347:Holliday junction regulator protein family C-terminal repeat	15:99565417-99716488	19.3511	16.1494	18.5471	24.335	30.5029	25.2097	16.2155	24.0217	18.2957
ENSG00000068354	1	TBC1D25	TBC1 domain family member 25 [Source:HGNC Symbol;Acc:HGNC:8092] && sp|Q3MII6|TBC25_HUMAN TBC1 domain family member 25 OS=Homo sapiens OX=9606 GN=TBC1D25 PE=1 SV=2 && PF00566:Rab-GTPase-TBC domain	X:48539714-48562609	4.50193	3.86508	2.99917	5.13403	3.83853	3.67782	4.93175	4.2047	2.60118
ENSG00000069020	1	MAST4	microtubule associated serine/threonine kinase family member 4 [Source:HGNC Symbol;Acc:HGNC:19037] && sp|O15021|MAST4_HUMAN Microtubule-associated serine/threonine-protein kinase 4 OS=Homo sapiens OX=9606 GN=MAST4 PE=1 SV=4 && PF08926:Domain of unknown function (DUF1908)|PF00069:Protein kinase domain|PF17820:PDZ domain	5:66596380-67169593	31.1425	34.5329	42.6214	74.8202	52.4795	51.7862	45.3468	43.9598	53.0008
ENSG00000069275	1	NUCKS1	nuclear casein kinase and cyclin dependent kinase substrate 1 [Source:HGNC Symbol;Acc:HGNC:29923] && sp|Q9H1E3|NUCKS_HUMAN Nuclear ubiquitous casein and cyclin-dependent kinase substrate 1 OS=Homo sapiens OX=9606 GN=NUCKS1 PE=1 SV=1 && -	1:205712822-205750182	55.0163	68.8721	42.9851	71.1772	78.9535	58.1311	46.6599	54.1566	52.8942
ENSG00000069345	1	DNAJA2	DnaJ heat shock protein family (Hsp40) member A2 [Source:HGNC Symbol;Acc:HGNC:14884] && sp|O60884|DNJA2_HUMAN DnaJ homolog subfamily A member 2 OS=Homo sapiens OX=9606 GN=DNAJA2 PE=1 SV=1 && PF00684:DnaJ central domain|PF00226:DnaJ domain|PF01556:DnaJ C terminal domain	16:46955362-46973674	10.4963	12.1009	10.905	17.1449	15.5054	12.3831	13.8087	12.0271	14.425
ENSG00000069667	1	RORA	RAR related orphan receptor A [Source:HGNC Symbol;Acc:HGNC:10258] && sp|P35398|RORA_HUMAN Nuclear receptor ROR-alpha OS=Homo sapiens OX=9606 GN=RORA PE=1 SV=2 && PF00104:Ligand-binding domain of nuclear hormone receptor|PF00105:Zinc finger, C4 type (two domains)	15:60488284-61229302	56.3355	53.355	49.8119	89.4991	70.3475	70.5039	52.2331	54.505	82.5309
ENSG00000069956	1	MAPK6	mitogen-activated protein kinase 6 [Source:HGNC Symbol;Acc:HGNC:6879] && sp|Q16659|MK06_HUMAN Mitogen-activated protein kinase 6 OS=Homo sapiens OX=9606 GN=MAPK6 PE=1 SV=1 && PF00069:Protein kinase domain	15:51952106-52067564	8.95006	14.211	11.7438	21.0224	18.4404	10.6133	15.1616	8.26272	12.795
ENSG00000070087	1	PFN2	profilin 2 [Source:HGNC Symbol;Acc:HGNC:8882] && sp|P35080|PROF2_HUMAN Profilin-2 OS=Homo sapiens OX=9606 GN=PFN2 PE=1 SV=3 && -	3:149964904-150050788	30.0051	36.5982	34.5101	47.154	47.6141	35.2248	41.7357	37.4196	30.6076
ENSG00000070214	1	SLC44A1	solute carrier family 44 member 1 [Source:HGNC Symbol;Acc:HGNC:18798] && sp|Q8WWI5|CTL1_HUMAN Choline transporter-like protein 1 OS=Homo sapiens OX=9606 GN=SLC44A1 PE=1 SV=1 && PF04515:Plasma-membrane choline transporter	9:105244622-105439171	7.87707	10.6897	8.2259	9.67139	12.2498	9.29194	7.35078	10.3072	9.53967
ENSG00000070495	1	JMJD6	jumonji domain containing 6, arginine demethylase and lysine hydroxylase [Source:HGNC Symbol;Acc:HGNC:19355] && sp|Q6NYC1|JMJD6_HUMAN Bifunctional arginine demethylase and lysyl-hydroxylase JMJD6 OS=Homo sapiens OX=9606 GN=JMJD6 PE=1 SV=1 && -	17:76712832-76726799	5.00078	4.70607	7.58386	5.09222	10.1592	5.74732	5.39491	5.08333	5.34937
ENSG00000070614	1	NDST1	N-deacetylase and N-sulfotransferase 1 [Source:HGNC Symbol;Acc:HGNC:7680] && sp|P52848|NDST1_HUMAN Bifunctional heparan sulfate N-deacetylase/N-sulfotransferase 1 OS=Homo sapiens OX=9606 GN=NDST1 PE=1 SV=1 && -	5:150485818-150558211	38.6129	22.5	44.0809	35.7809	31.3859	40.3747	37.0937	37.2144	31.1266
ENSG00000070759	1	TESK2	testis associated actin remodelling kinase 2 [Source:HGNC Symbol;Acc:HGNC:11732] && sp|Q96S53|TESK2_HUMAN Dual specificity testis-specific protein kinase 2 OS=Homo sapiens OX=9606 GN=TESK2 PE=1 SV=1 && PF07714:Protein tyrosine kinase	1:45343883-45491163	3.08574	3.57764	6.19948	7.88194	5.69899	4.99536	6.2279	3.60877	5.11515
ENSG00000070770	1	CSNK2A2	casein kinase 2 alpha 2 [Source:HGNC Symbol;Acc:HGNC:2459] && sp|P19784|CSK22_HUMAN Casein kinase II subunit alpha' OS=Homo sapiens OX=9606 GN=CSNK2A2 PE=1 SV=1 && -	16:58157907-58198106	12.4862	10.6862	12.1447	15.5816	13.6523	11.6393	10.5991	12.2811	13.2182
ENSG00000070882	1	OSBPL3	oxysterol binding protein like 3 [Source:HGNC Symbol;Acc:HGNC:16370] && sp|Q9H4L5|OSBL3_HUMAN Oxysterol-binding protein-related protein 3 OS=Homo sapiens OX=9606 GN=OSBPL3 PE=1 SV=1 && -	7:24796540-24981634	6.9016	5.00475	7.66453	9.12044	7.03329	7.20481	8.88146	5.86373	6.08286
ENSG00000071073	1	MGAT4A	alpha-1,3-mannosyl-glycoprotein 4-beta-N-acetylglucosaminyltransferase A [Source:HGNC Symbol;Acc:HGNC:7047] && sp|Q9UM21|MGT4A_HUMAN Alpha-1,3-mannosyl-glycoprotein 4-beta-N-acetylglucosaminyltransferase A OS=Homo sapiens OX=9606 GN=MGAT4A PE=1 SV=1 && -	2:98619106-98731132	1.68258	2.12589	2.27539	4.59523	3.70861	2.62235	2.44405	2.7083	2.05493
ENSG00000071909	1	MYO3B	myosin IIIB [Source:HGNC Symbol;Acc:HGNC:15576] && sp|Q8WXR4|MYO3B_HUMAN Myosin-IIIb OS=Homo sapiens OX=9606 GN=MYO3B PE=2 SV=4 && PF00069:Protein kinase domain|PF00063:Myosin head (motor domain)	2:170178145-170655171	3.33094	3.81071	4.22719	7.65341	5.80028	5.67992	5.03132	2.36062	3.68971
ENSG00000072201	1	LNX1	ligand of numb-protein X 1 [Source:HGNC Symbol;Acc:HGNC:6657] && sp|Q8TBB1|LNX1_HUMAN E3 ubiquitin-protein ligase LNX OS=Homo sapiens OX=9606 GN=LNX1 PE=1 SV=1 && PF00595:PDZ domain	4:53459301-53701405	3.78608	3.46017	5.11872	12.6489	8.33316	8.16155	8.77165	5.38029	8.75898
ENSG00000072210	1	ALDH3A2	aldehyde dehydrogenase 3 family member A2 [Source:HGNC Symbol;Acc:HGNC:403] && sp|P51648|AL3A2_HUMAN Aldehyde dehydrogenase family 3 member A2 OS=Homo sapiens OX=9606 GN=ALDH3A2 PE=1 SV=1 && -	17:19648136-19685760	19.3381	20.9787	23.4732	30.5492	32.0326	30.7986	24.0059	29.5391	20.6658
ENSG00000072364	1	AFF4	AF4/FMR2 family member 4 [Source:HGNC Symbol;Acc:HGNC:17869] && sp|Q9UHB7|AFF4_HUMAN AF4/FMR2 family member 4 OS=Homo sapiens OX=9606 GN=AFF4 PE=1 SV=1 && -	5:132875395-132963634	39.2641	28.6854	34.1354	49.0603	46.4894	42.3305	38.3727	27.285	37.0108
ENSG00000072415	1	PALS1	protein associated with LIN7 1, MAGUK p55 family member [Source:HGNC Symbol;Acc:HGNC:18669] && sp|Q8N3R9|PALS1_HUMAN Protein PALS1 OS=Homo sapiens OX=9606 GN=PALS1 PE=1 SV=3 && PF07653:Variant SH3 domain|PF02828:L27 domain|PF00625:Guanylate kinase|PF09060:L27_N|PF00595:PDZ domain	14:67240713-67336061	4.81702	6.81671	6.78329	10.2437	8.21213	7.28029	6.47738	6.53935	5.86062
ENSG00000072657	1	TRHDE	thyrotropin releasing hormone degrading enzyme [Source:HGNC Symbol;Acc:HGNC:30748] && sp|Q9UKU6|TRHDE_HUMAN Thyrotropin-releasing hormone-degrading ectoenzyme OS=Homo sapiens OX=9606 GN=TRHDE PE=2 SV=1 && PF01433:Peptidase family M1 domain|PF11838:ERAP1-like C-terminal domain|PF17900:Peptidase M1 N-terminal domain	12:72087266-72670758	0.733406	0.974302	1.07579	0.231313	1.49686	2.04038	0.643149	1.03787	1.02828
ENSG00000072803	1	FBXW11	F-box and WD repeat domain containing 11 [Source:HGNC Symbol;Acc:HGNC:13607] && sp|Q9UKB1|FBW1B_HUMAN F-box/WD repeat-containing protein 11 OS=Homo sapiens OX=9606 GN=FBXW11 PE=1 SV=1 && PF12125:D domain of beta-TrCP|PF00400:WD domain, G-beta repeat|PF12937:F-box-like	5:171861549-172006873	14.6456	12.5512	12.6056	16.8494	16.4518	22.7381	14.6541	14.5159	13.8999
ENSG00000073331	1	ALPK1	alpha kinase 1 [Source:HGNC Symbol;Acc:HGNC:20917] && sp|Q96QP1|ALPK1_HUMAN Alpha-protein kinase 1 OS=Homo sapiens OX=9606 GN=ALPK1 PE=1 SV=3 && -	4:112285509-112442621	10.6835	8.44419	8.6435	14.3723	11.6267	10.6668	9.02268	10.3039	10.2863
ENSG00000073756	1	PTGS2	prostaglandin-endoperoxide synthase 2 [Source:HGNC Symbol;Acc:HGNC:9605] && sp|P35354|PGH2_HUMAN Prostaglandin G/H synthase 2 OS=Homo sapiens OX=9606 GN=PTGS2 PE=1 SV=2 && PF03098:Animal haem peroxidase	1:186671791-186680922	1.01392	1.63785	1.2644	3.83692	2.96049	1.59069	1.23866	1.20884	1.21504
ENSG00000073803	1	MAP3K13	mitogen-activated protein kinase kinase kinase 13 [Source:HGNC Symbol;Acc:HGNC:6852] && sp|O43283|M3K13_HUMAN Mitogen-activated protein kinase kinase kinase 13 OS=Homo sapiens OX=9606 GN=MAP3K13 PE=1 SV=1 && PF07714:Protein tyrosine kinase	3:185282941-185489094	8.8457	7.74308	9.16238	10.6847	12.6568	8.94315	13.1379	8.08833	7.73951
ENSG00000073910	1	FRY	FRY microtubule binding protein [Source:HGNC Symbol;Acc:HGNC:20367] && sp|Q5TBA9|FRY_HUMAN Protein furry homolog OS=Homo sapiens OX=9606 GN=FRY PE=1 SV=1 && PF14225:Cell morphogenesis C-terminal|PF14222:Cell morphogenesis N-terminal|PF14228:Cell morphogenesis central region	13:31846713-32299125	2.56105	4.36157	3.78524	4.9613	4.8334	5.54133	4.18011	5.72293	2.06363
ENSG00000073921	1	PICALM	phosphatidylinositol binding clathrin assembly protein [Source:HGNC Symbol;Acc:HGNC:15514] && sp|Q13492|PICAL_HUMAN Phosphatidylinositol-binding clathrin assembly protein OS=Homo sapiens OX=9606 GN=PICALM PE=1 SV=2 && PF07651:ANTH domain	11:85957175-86069882	42.5169	50.9852	44.2052	50.8296	72.4852	60.7257	62.2411	58.2605	41.1853
ENSG00000074319	1	TSG101	tumor susceptibility 101 [Source:HGNC Symbol;Acc:HGNC:15971] && sp|Q99816|TS101_HUMAN Tumor susceptibility gene 101 protein OS=Homo sapiens OX=9606 GN=TSG101 PE=1 SV=2 && PF09454:Vps23 core domain|PF05743:UEV domain	11:18468336-18526951	15.104	16.8547	12.3865	25.7561	21.7769	12.3665	18.746	14.5765	19.1854
ENSG00000074621	1	SLC24A1	solute carrier family 24 member 1 [Source:HGNC Symbol;Acc:HGNC:10975] && sp|O60721|NCKX1_HUMAN Sodium/potassium/calcium exchanger 1 OS=Homo sapiens OX=9606 GN=SLC24A1 PE=1 SV=1 && PF01699:Sodium/calcium exchanger protein	15:65611366-65660995	4.65202	2.23524	2.95915	3.82249	4.42477	3.71817	2.97382	4.41322	2.8145
ENSG00000074706	1	IPCEF1	interaction protein for cytohesin exchange factors 1 [Source:HGNC Symbol;Acc:HGNC:21204] && sp|G9CGD6|CNIPF_HUMAN CNK3/IPCEF1 fusion protein OS=Homo sapiens OX=9606 GN=CNK3/IPCEF1 PE=1 SV=1 && -	6:154154496-154356803	0.217289	1.64064	0.919886	2.54558	2.06837	1.35078	1.60769	1.11581	0.99796
ENSG00000074966	1	TXK	TXK tyrosine kinase [Source:HGNC Symbol;Acc:HGNC:12434] && sp|P42681|TXK_HUMAN Tyrosine-protein kinase TXK OS=Homo sapiens OX=9606 GN=TXK PE=1 SV=3 && PF00017:SH2 domain|PF00018:SH3 domain|PF07714:Protein tyrosine kinase	4:48066393-48134250	0.390561	0.518648	0.566251	1.43477	1.42874	0.351368	0.314663	0.486936	0.921814
ENSG00000075089	1	ACTR6	actin related protein 6 [Source:HGNC Symbol;Acc:HGNC:24025] && sp|Q9GZN1|ARP6_HUMAN Actin-related protein 6 OS=Homo sapiens OX=9606 GN=ACTR6 PE=1 SV=1 && -	12:100199122-100241865	4.74258	7.82273	5.49411	8.09612	9.69674	5.89437	6.12638	6.20735	6.22523
ENSG00000075188	1	NUP37	nucleoporin 37 [Source:HGNC Symbol;Acc:HGNC:29929] && sp|Q8NFH4|NUP37_HUMAN Nucleoporin Nup37 OS=Homo sapiens OX=9606 GN=NUP37 PE=1 SV=1 && -	12:102073103-102120120	6.35849	9.70864	7.65074	11.9119	11.294	7.695	9.06838	6.41532	9.98579
ENSG00000075303	1	SLC25A40	solute carrier family 25 member 40 [Source:HGNC Symbol;Acc:HGNC:29680] && sp|Q8TBP6|S2540_HUMAN Solute carrier family 25 member 40 OS=Homo sapiens OX=9606 GN=SLC25A40 PE=1 SV=1 && PF00153:Mitochondrial carrier protein	7:87833568-87876360	5.95679	7.78108	6.34676	11.0446	11.7457	9.8369	4.99406	6.15602	5.1452
ENSG00000075340	1	ADD2	adducin 2 [Source:HGNC Symbol;Acc:HGNC:244] && sp|P35612|ADDB_HUMAN Beta-adducin OS=Homo sapiens OX=9606 GN=ADD2 PE=1 SV=3 && PF00596:Class II Aldolase and Adducin N-terminal domain	2:70607618-70768225	2.79362	2.83459	8.31041	12.8489	6.48937	4.09997	3.66869	1.38013	7.00672
ENSG00000075391	1	RASAL2	RAS protein activator like 2 [Source:HGNC Symbol;Acc:HGNC:9874] && sp|Q9UJF2|NGAP_HUMAN Ras GTPase-activating protein nGAP OS=Homo sapiens OX=9606 GN=RASAL2 PE=1 SV=2 && -	1:178094104-178484147	9.70446	13.7923	12.4153	22.2038	17.4287	13.0933	12.1746	12.7515	10.8809
ENSG00000075426	1	FOSL2	FOS like 2, AP-1 transcription factor subunit [Source:HGNC Symbol;Acc:HGNC:3798] && sp|P15408|FOSL2_HUMAN Fos-related antigen 2 OS=Homo sapiens OX=9606 GN=FOSL2 PE=1 SV=1 && -	2:28392448-28417317	55.3239	30.0823	83.5352	209.762	105.51	94.1425	57.361	43.0439	191.885
ENSG00000075651	1	PLD1	phospholipase D1 [Source:HGNC Symbol;Acc:HGNC:9067] && sp|Q13393|PLD1_HUMAN Phospholipase D1 OS=Homo sapiens OX=9606 GN=PLD1 PE=1 SV=1 && PF00169:PH domain|PF00787:PX domain|PF00614:Phospholipase D Active site motif|PF13091:PLD-like domain	3:171600404-171810950	34.6681	45.683	54.4949	95.041	60.339	53.4726	51.5824	41.3438	68.716
ENSG00000075711	1	DLG1	discs large MAGUK scaffold protein 1 [Source:HGNC Symbol;Acc:HGNC:2900] && sp|Q12959|DLG1_HUMAN Disks large homolog 1 OS=Homo sapiens OX=9606 GN=DLG1 PE=1 SV=2 && -	3:197042560-197299330	50.4245	46.1366	55.7835	81.6629	55.46	59.4546	44.7725	44.9197	48.8472
ENSG00000075914	1	EXOSC7	exosome component 7 [Source:HGNC Symbol;Acc:HGNC:28112] && sp|Q15024|EXOS7_HUMAN Exosome complex component RRP42 OS=Homo sapiens OX=9606 GN=EXOSC7 PE=1 SV=3 && -	3:44975241-45036066	22.25	18.2875	26.2372	31.0613	25.0526	29.0037	22.8741	21.2819	20.4531
ENSG00000076043	1	REXO2	RNA exonuclease 2 [Source:HGNC Symbol;Acc:HGNC:17851] && sp|Q9Y3B8|ORN_HUMAN Oligoribonuclease, mitochondrial OS=Homo sapiens OX=9606 GN=REXO2 PE=1 SV=3 && -	11:114439435-114450279	14.1867	17.1128	18.7155	32.3124	25.2516	16.185	18.7468	19.9394	19.1911
ENSG00000076053	1	RBM7	RNA binding motif protein 7 [Source:HGNC Symbol;Acc:HGNC:9904] && sp|Q9Y580|RBM7_HUMAN RNA-binding protein 7 OS=Homo sapiens OX=9606 GN=RBM7 PE=1 SV=1 && -	11:114400030-114414203	3.10596	4.74938	4.33488	10.1839	9.02782	4.65942	5.66282	3.31061	4.31526
ENSG00000076351	1	SLC46A1	solute carrier family 46 member 1 [Source:HGNC Symbol;Acc:HGNC:30521] && sp|Q96NT5|PCFT_HUMAN Proton-coupled folate transporter OS=Homo sapiens OX=9606 GN=SLC46A1 PE=1 SV=1 && -	17:28394642-28407197	3.52773	1.48086	2.99755	3.45868	2.57696	3.76086	2.65777	2.93167	2.62324
ENSG00000076513	1	ANKRD13A	ankyrin repeat domain 13A [Source:HGNC Symbol;Acc:HGNC:21268] && sp|Q8IZ07|AN13A_HUMAN Ankyrin repeat domain-containing protein 13A OS=Homo sapiens OX=9606 GN=ANKRD13A PE=1 SV=3 && PF13637:Ankyrin repeats (many copies)|PF11904:GPCR-chaperone	12:109999186-110039763	12.8728	15.4952	16.9493	21.2377	23.0574	22.8485	19.3794	19.7603	17.3017
ENSG00000076554	1	TPD52	tumor protein D52 [Source:HGNC Symbol;Acc:HGNC:12005] && sp|P55327|TPD52_HUMAN Tumor protein D52 OS=Homo sapiens OX=9606 GN=TPD52 PE=1 SV=2 && PF04201:Tumour protein D52 family	8:80034745-80231232	10.8862	19.4702	18.866	51.2296	19.9981	21.1789	21.0279	12.2942	14.5393
ENSG00000076641	1	PAG1	phosphoprotein membrane anchor with glycosphingolipid microdomains 1 [Source:HGNC Symbol;Acc:HGNC:30043] && sp|Q9NWQ8|PHAG1_HUMAN Phosphoprotein associated with glycosphingolipid-enriched microdomains 1 OS=Homo sapiens OX=9606 GN=PAG1 PE=1 SV=2 && PF15347:Phosphoprotein associated with glycosphingolipid-enriched	8:80967810-81112068	6.20077	7.29052	6.56145	10.1219	8.07994	9.99748	6.02938	7.25597	7.64629
ENSG00000076685	1	NT5C2	5'-nucleotidase, cytosolic II [Source:HGNC Symbol;Acc:HGNC:8022] && sp|P49902|5NTC_HUMAN Cytosolic purine 5'-nucleotidase OS=Homo sapiens OX=9606 GN=NT5C2 PE=1 SV=1 && PF05761:5' nucleotidase family	10:103087185-103277605	18.825	22.0238	24.3482	29.8076	24.3532	20.7129	24.1421	18.1547	21.8147
ENSG00000076770	1	MBNL3	muscleblind like splicing regulator 3 [Source:HGNC Symbol;Acc:HGNC:20564] && sp|Q9NUK0|MBNL3_HUMAN Muscleblind-like protein 3 OS=Homo sapiens OX=9606 GN=MBNL3 PE=1 SV=2 && -	X:132369320-132489968	8.84619	10.636	10.5684	13.2926	10.4109	13.1973	8.40483	11.0005	13.7138
ENSG00000077232	1	DNAJC10	DnaJ heat shock protein family (Hsp40) member C10 [Source:HGNC Symbol;Acc:HGNC:24637] && sp|Q8IXB1|DJC10_HUMAN DnaJ homolog subfamily C member 10 OS=Homo sapiens OX=9606 GN=DNAJC10 PE=1 SV=2 && -	2:182716255-182794464	6.83053	8.31476	6.7203	3.9259	14.8427	10.8959	9.34538	9.8895	7.6165
ENSG00000077420	1	APBB1IP	amyloid beta precursor protein binding family B member 1 interacting protein [Source:HGNC Symbol;Acc:HGNC:17379] && sp|Q7Z5R6|AB1IP_HUMAN Amyloid beta A4 precursor protein-binding family B member 1-interacting protein OS=Homo sapiens OX=9606 GN=APBB1IP PE=1 SV=1 && PF00169:PH domain|PF00788:Ras association (RalGDS/AF-6) domain	10:26438341-26567803	0.277646	0.919899	1.03772	1.32493	1.11825	0.963698	1.1742	0.223735	0.855505
ENSG00000077585	1	GPR137B	G protein-coupled receptor 137B [Source:HGNC Symbol;Acc:HGNC:11862] && sp|O60478|G137B_HUMAN Integral membrane protein GPR137B OS=Homo sapiens OX=9606 GN=GPR137B PE=1 SV=1 && -	1:236142505-236221865	7.69596	8.92995	10.0757	15.5316	12.2624	12.7636	7.96158	8.24695	7.88032
ENSG00000077684	1	JADE1	jade family PHD finger 1 [Source:HGNC Symbol;Acc:HGNC:30027] && sp|Q6IE81|JADE1_HUMAN Protein Jade-1 OS=Homo sapiens OX=9606 GN=JADE1 PE=1 SV=1 && PF10513:Enhancer of polycomb-like|PF13832:PHD-zinc-finger like domain|PF13831:PHD-finger	4:128809700-128875224	8.27288	7.82452	13.6512	17.1854	9.71386	12.2338	9.24787	7.36042	16.7091
ENSG00000077713	1	SLC25A43	solute carrier family 25 member 43 [Source:HGNC Symbol;Acc:HGNC:30557] && sp|Q8WUT9|S2543_HUMAN Solute carrier family 25 member 43 OS=Homo sapiens OX=9606 GN=SLC25A43 PE=2 SV=2 && PF00153:Mitochondrial carrier protein	X:119399336-119454478	4.24809	2.48196	2.57246	5.52146	6.03707	4.10739	3.96831	5.23383	2.55948
ENSG00000078114	1	NEBL	nebulette [Source:HGNC Symbol;Acc:HGNC:16932] && sp|O76041|NEBL_HUMAN Nebulette OS=Homo sapiens OX=9606 GN=NEBL PE=1 SV=1 && PF14604:Variant SH3 domain|PF00880:Nebulin repeat	10:20779973-21293011	23.2908	31.4498	35.0708	70.3816	40.498	39.0522	33.9012	25.5417	25.8112
ENSG00000078304	1	PPP2R5C	protein phosphatase 2 regulatory subunit B'gamma [Source:HGNC Symbol;Acc:HGNC:9311] && sp|Q13362|2A5G_HUMAN Serine/threonine-protein phosphatase 2A 56 kDa regulatory subunit gamma isoform OS=Homo sapiens OX=9606 GN=PPP2R5C PE=1 SV=3 && PF01603:Protein phosphatase 2A regulatory B subunit (B56 family)	14:101761709-101927989	34.2658	29.8202	35.9168	37.6595	34.5535	36.5318	36.2586	31.26	30.9613
ENSG00000078369	1	GNB1	G protein subunit beta 1 [Source:HGNC Symbol;Acc:HGNC:4396] && sp|P62871|GBB1_BOVIN Guanine nucleotide-binding protein G(I)/G(S)/G(T) subunit beta-1 OS=Bos taurus OX=9913 GN=GNB1 PE=1 SV=3 && -	1:1785285-1892292	63.1187	48.1185	58.7292	53.8181	69.4299	56.3721	54.014	58.0318	54.4544
ENSG00000078401	1	EDN1	endothelin 1 [Source:HGNC Symbol;Acc:HGNC:3176] && sp|P05305|EDN1_HUMAN Endothelin-1 OS=Homo sapiens OX=9606 GN=EDN1 PE=1 SV=1 && PF00322:Endothelin family	6:12290361-12297194	4.85053	5.83829	6.81992	24.2665	11.1276	9.07358	7.81292	7.07239	11.7386
ENSG00000078902	1	TOLLIP	toll interacting protein [Source:HGNC Symbol;Acc:HGNC:16476] && sp|Q9H0E2|TOLIP_HUMAN Toll-interacting protein OS=Homo sapiens OX=9606 GN=TOLLIP PE=1 SV=1 && PF00168:C2 domain|PF02845:CUE domain	11:1274371-1309654	15.9574	9.41731	12.6565	20.7312	17.3038	19.5654	23.8787	15.7121	9.40179
ENSG00000079277	1	MKNK1	MAPK interacting serine/threonine kinase 1 [Source:HGNC Symbol;Acc:HGNC:7110] && sp|Q9BUB5|MKNK1_HUMAN MAP kinase-interacting serine/threonine-protein kinase 1 OS=Homo sapiens OX=9606 GN=MKNK1 PE=1 SV=1 && -	1:46557407-46616843	16.9543	9.93516	19.8989	28.6702	14.5105	14.8824	13.2911	19.3216	16.4302
ENSG00000079785	1	DDX1	DEAD-box helicase 1 [Source:HGNC Symbol;Acc:HGNC:2734] && sp|Q92499|DDX1_HUMAN ATP-dependent RNA helicase DDX1 OS=Homo sapiens OX=9606 GN=DDX1 PE=1 SV=2 && PF00270:DEAD/DEAH box helicase|PF00622:SPRY domain	2:15591178-15634346	16.8098	33.0625	16.1437	29.818	24.7776	20.1546	20.0527	20.0819	27.5853
ENSG00000079950	1	STX7	syntaxin 7 [Source:HGNC Symbol;Acc:HGNC:11442] && sp|O15400|STX7_HUMAN Syntaxin-7 OS=Homo sapiens OX=9606 GN=STX7 PE=1 SV=4 && -	6:132445867-132513198	5.06735	5.28629	5.29253	8.82439	6.79513	6.3726	6.53934	6.4376	5.44203
ENSG00000080200	1	CRYBG3	crystallin beta-gamma domain containing 3 [Source:HGNC Symbol;Acc:HGNC:34427] && sp|Q68DQ2|CRBG3_HUMAN Very large A-kinase anchor protein OS=Homo sapiens OX=9606 GN=CRYBG3 PE=1 SV=3 && PF00652:Ricin-type beta-trefoil lectin domain|PF00030:Beta/Gamma crystallin	3:97822011-97944984	10.3857	13.7228	10.8469	22.057	17.0416	14.0943	13.3769	15.5579	12.6423
ENSG00000080224	1	EPHA6	EPH receptor A6 [Source:HGNC Symbol;Acc:HGNC:19296] && sp|Q9UF33|EPHA6_HUMAN Ephrin type-A receptor 6 OS=Homo sapiens OX=9606 GN=EPHA6 PE=2 SV=3 && PF14575:Ephrin type-A receptor 2 transmembrane domain|PF07714:Protein tyrosine kinase|PF00041:Fibronectin type III domain|PF00536:SAM domain (Sterile alpha motif)|PF01404:Ephrin receptor ligand binding domain	3:96814581-97761532	4.15861	2.66516	2.58941	3.65579	4.06598	4.1397	3.62173	3.85959	2.18873
ENSG00000080371	1	RAB21	RAB21, member RAS oncogene family [Source:HGNC Symbol;Acc:HGNC:18263] && sp|Q9UL25|RAB21_HUMAN Ras-related protein Rab-21 OS=Homo sapiens OX=9606 GN=RAB21 PE=1 SV=3 && -	12:71754863-71800286	7.01864	5.21907	5.45055	9.44351	8.24479	7.31577	5.10477	7.29107	5.68056
ENSG00000080493	1	SLC4A4	solute carrier family 4 member 4 [Source:HGNC Symbol;Acc:HGNC:11030] && sp|Q9Y6R1|S4A4_HUMAN Electrogenic sodium bicarbonate cotransporter 1 OS=Homo sapiens OX=9606 GN=SLC4A4 PE=1 SV=1 && PF00955:HCO3- transporter family|PF07565:Band 3 cytoplasmic domain	4:71062667-71572087	0.69123	2.54236	2.6199	3.00205	2.84338	2.66255	2.63242	1.43921	1.43553
ENSG00000080546	1	SESN1	sestrin 1 [Source:HGNC Symbol;Acc:HGNC:21595] && sp|Q9Y6P5|SESN1_HUMAN Sestrin-1 OS=Homo sapiens OX=9606 GN=SESN1 PE=1 SV=2 && -	6:108984309-109094846	6.45749	12.1303	12.7352	19.1422	16.5506	10.0689	10.8371	9.71179	10.469
ENSG00000080822	1	CLDND1	claudin domain containing 1 [Source:HGNC Symbol;Acc:HGNC:1322] && sp|Q9NY35|CLDN1_HUMAN Claudin domain-containing protein 1 OS=Homo sapiens OX=9606 GN=CLDND1 PE=1 SV=1 && PF13903:PMP-22/EMP/MP20/Claudin tight junction	3:98497912-98523066	20.9986	50.9324	34.2591	51.6406	40.9682	37.6994	34.4006	29.2818	44.7393
ENSG00000080824	1	HSP90AA1	heat shock protein 90 alpha family class A member 1 [Source:HGNC Symbol;Acc:HGNC:5253] && sp|P07900|HS90A_HUMAN Heat shock protein HSP 90-alpha OS=Homo sapiens OX=9606 GN=HSP90AA1 PE=1 SV=5 && PF00183:Hsp90 protein|PF02518:Histidine kinase-, DNA gyrase B-, and HSP90-like ATPase	14:102080742-102139699	66.0862	376.861	119.657	218.036	761.186	147.193	140.367	86.6399	73.7536
ENSG00000081026	1	MAGI3	membrane associated guanylate kinase, WW and PDZ domain containing 3 [Source:HGNC Symbol;Acc:HGNC:29647] && sp|Q5TCQ9|MAGI3_HUMAN Membrane-associated guanylate kinase, WW and PDZ domain-containing protein 3 OS=Homo sapiens OX=9606 GN=MAGI3 PE=1 SV=3 && -	1:113390515-113685923	9.47139	9.47602	10.6513	17.6541	11.1563	11.3928	10.6832	7.56163	8.6847
ENSG00000081087	1	OSTM1	osteoclastogenesis associated transmembrane protein 1 [Source:HGNC Symbol;Acc:HGNC:21652] && sp|Q86WC4|OSTM1_HUMAN Osteopetrosis-associated transmembrane protein 1 OS=Homo sapiens OX=9606 GN=OSTM1 PE=1 SV=1 && -	6:108029245-108165854	1.71441	2.70622	2.79159	2.91133	2.74347	2.774	2.91035	2.21579	2.50794
ENSG00000081307	1	UBA5	ubiquitin like modifier activating enzyme 5 [Source:HGNC Symbol;Acc:HGNC:23230] && sp|Q9GZZ9|UBA5_HUMAN Ubiquitin-like modifier-activating enzyme 5 OS=Homo sapiens OX=9606 GN=UBA5 PE=1 SV=1 && PF00899:ThiF family	3:132654446-132679794	13.3696	18.4896	14.9959	20.3006	21.7491	19.3216	12.5818	18.4601	12.3757
ENSG00000081320	1	STK17B	serine/threonine kinase 17b [Source:HGNC Symbol;Acc:HGNC:11396] && sp|O94768|ST17B_HUMAN Serine/threonine-protein kinase 17B OS=Homo sapiens OX=9606 GN=STK17B PE=1 SV=1 && PF00069:Protein kinase domain	2:196133583-196176503	4.26203	7.97593	4.82666	8.18793	12.6671	6.12654	4.61602	5.79495	4.14386
ENSG00000081377	1	CDC14B	cell division cycle 14B [Source:HGNC Symbol;Acc:HGNC:1719] && sp|O60729|CC14B_HUMAN Dual specificity protein phosphatase CDC14B OS=Homo sapiens OX=9606 GN=CDC14B PE=1 SV=1 && -	9:96490241-96619843	17.9552	13.4227	15.0582	14.3634	25.807	16.6127	12.9636	16.7842	15.1511
ENSG00000081665	1	ZNF506	zinc finger protein 506 [Source:HGNC Symbol;Acc:HGNC:23780] && sp|Q5JVG8|ZN506_HUMAN Zinc finger protein 506 OS=Homo sapiens OX=9606 GN=ZNF506 PE=2 SV=2 && PF01352:KRAB box|PF00096:Zinc finger, C2H2 type	19:19785839-19821751	17.1697	11.6117	13.0357	18.3749	17.0605	15.8989	13.0385	13.6434	10.8522
ENSG00000081803	1	CADPS2	calcium dependent secretion activator 2 [Source:HGNC Symbol;Acc:HGNC:16018] && sp|Q86UW7|CAPS2_HUMAN Calcium-dependent secretion activator 2 OS=Homo sapiens OX=9606 GN=CADPS2 PE=1 SV=2 && PF00169:PH domain|PF06292:Domain of Unknown Function (DUF1041)	7:122318411-122886759	1.49564	4.08764	2.3089	3.85835	7.75639	3.23301	4.74189	2.73289	4.48335
ENSG00000081913	1	PHLPP1	PH domain and leucine rich repeat protein phosphatase 1 [Source:HGNC Symbol;Acc:HGNC:20610] && sp|O60346|PHLP1_HUMAN PH domain leucine-rich repeat-containing protein phosphatase 1 OS=Homo sapiens OX=9606 GN=PHLPP1 PE=1 SV=3 && PF00169:PH domain|PF00481:Protein phosphatase 2C|PF13855:Leucine rich repeat	18:62715541-62980433	5.78797	4.94851	6.79709	7.90693	6.40334	6.8867	5.97876	5.40028	6.35928
ENSG00000082153	1	BZW1	basic leucine zipper and W2 domains 1 [Source:HGNC Symbol;Acc:HGNC:18380] && sp|Q7L1Q6|BZW1_HUMAN Basic leucine zipper and W2 domain-containing protein 1 OS=Homo sapiens OX=9606 GN=BZW1 PE=1 SV=1 && PF02020:eIF4-gamma/eIF5/eIF2-epsilon	2:200810594-200827338	24.8765	29.6955	24.0544	33.8165	36.2482	19.7812	27.6844	27.2853	26.331
ENSG00000082269	1	FAM135A	family with sequence similarity 135 member A [Source:HGNC Symbol;Acc:HGNC:21084] && sp|Q9P2D6|F135A_HUMAN Protein FAM135A OS=Homo sapiens OX=9606 GN=FAM135A PE=1 SV=2 && PF12394:Protein FAM135|PF05057:Putative serine esterase (DUF676)	6:70412941-70561174	16.4633	16.9984	15.9742	31.0749	21.4852	19.5812	16.4621	18.8989	19.9763
ENSG00000082438	1	COBLL1	cordon-bleu WH2 repeat protein like 1 [Source:HGNC Symbol;Acc:HGNC:23571] && sp|Q53SF7|COBL1_HUMAN Cordon-bleu protein-like 1 OS=Homo sapiens OX=9606 GN=COBLL1 PE=1 SV=3 && PF09469:Cordon-bleu ubiquitin-like domain	2:164653624-164843679	7.90312	10.6721	8.55552	14.2126	10.5064	10.9498	11.3058	7.46072	6.35813
ENSG00000082497	1	SERTAD4	SERTA domain containing 4 [Source:HGNC Symbol;Acc:HGNC:25236] && sp|Q9NUC0|SRTD4_HUMAN SERTA domain-containing protein 4 OS=Homo sapiens OX=9606 GN=SERTAD4 PE=1 SV=1 && PF06031:SERTA motif	1:210232796-210246631	1.90327	1.88502	0.973349	1.23643	2.68599	1.71207	1.19308	1.59975	1.64158
ENSG00000083097	1	DOP1A	DOP1 leucine zipper like protein A [Source:HGNC Symbol;Acc:HGNC:21194] && sp|Q5JWR5|DOP1_HUMAN Protein dopey-1 OS=Homo sapiens OX=9606 GN=DOP1A PE=2 SV=1 && PF04118:Dopey, N-terminal	6:83067666-83171883	13.2076	18.4819	12.0035	20.5875	17.5196	15.8137	10.0894	19.8329	12.1783
ENSG00000083099	1	LYRM2	LYR motif containing 2 [Source:HGNC Symbol;Acc:HGNC:25229] && sp|Q9NU23|LYRM2_HUMAN LYR motif-containing protein 2 OS=Homo sapiens OX=9606 GN=LYRM2 PE=1 SV=1 && -	6:89568144-89638749	3.81629	4.9914	5.22742	8.97847	5.71639	4.23198	3.84051	4.17297	5.01193
ENSG00000083223	1	TUT7	terminal uridylyl transferase 7 [Source:HGNC Symbol;Acc:HGNC:25817] && sp|Q5VYS8|TUT7_HUMAN Terminal uridylyltransferase 7 OS=Homo sapiens OX=9606 GN=TUT7 PE=1 SV=1 && -	9:86287733-86354454	12.6319	13.0636	11.5194	25.7724	16.1032	13.896	13.1877	13.3413	15.4333
ENSG00000083307	1	GRHL2	grainyhead like transcription factor 2 [Source:HGNC Symbol;Acc:HGNC:2799] && sp|Q6ISB3|GRHL2_HUMAN Grainyhead-like protein 2 homolog OS=Homo sapiens OX=9606 GN=GRHL2 PE=1 SV=1 && -	8:101492439-101669726	15.7285	15.8685	17.8339	35.7584	25.0057	22.8251	21.2112	14.5977	22.257
ENSG00000083520	1	DIS3	DIS3 homolog, exosome endoribonuclease and 3'-5' exoribonuclease [Source:HGNC Symbol;Acc:HGNC:20604] && sp|Q9Y2L1|RRP44_HUMAN Exosome complex exonuclease RRP44 OS=Homo sapiens OX=9606 GN=DIS3 PE=1 SV=2 && -	13:72752169-72782096	5.44416	6.80383	5.04365	7.52623	7.30723	4.92828	5.23929	5.53973	5.93213
ENSG00000083720	1	OXCT1	3-oxoacid CoA-transferase 1 [Source:HGNC Symbol;Acc:HGNC:8527] && sp|P55809|SCOT1_HUMAN Succinyl-CoA:3-ketoacid coenzyme A transferase 1, mitochondrial OS=Homo sapiens OX=9606 GN=OXCT1 PE=1 SV=1 && -	5:41730065-41870425	9.73525	13.7023	10.5792	17.4712	12.1413	9.78327	12.75	10.527	12.1458
ENSG00000083799	1	CYLD	CYLD lysine 63 deubiquitinase [Source:HGNC Symbol;Acc:HGNC:2584] && sp|Q9NQC7|CYLD_HUMAN Ubiquitin carboxyl-terminal hydrolase CYLD OS=Homo sapiens OX=9606 GN=CYLD PE=1 SV=1 && PF16607:Phosphorylation region of CYLD, unstructured|PF01302:CAP-Gly domain|PF00443:Ubiquitin carboxyl-terminal hydrolase	16:50742050-50801935	6.98946	10.7274	7.76285	12.9502	13.3402	8.30094	7.19917	8.30062	9.82696
ENSG00000083896	1	YTHDC1	YTH domain containing 1 [Source:HGNC Symbol;Acc:HGNC:30626] && sp|Q96MU7|YTDC1_HUMAN YTH domain-containing protein 1 OS=Homo sapiens OX=9606 GN=YTHDC1 PE=1 SV=3 && PF04146:YT521-B-like domain	4:68310387-68350090	19.8788	29.8543	19.9315	39.7378	37.7682	25.4918	25.7932	20.0425	24.4044
ENSG00000083937	1	CHMP2B	charged multivesicular body protein 2B [Source:HGNC Symbol;Acc:HGNC:24537] && sp|Q3SX42|CHM2B_BOVIN Charged multivesicular body protein 2b OS=Bos taurus OX=9913 GN=CHMP2B PE=2 SV=1 && PF03357:Snf7	3:87227271-87255556	4.38429	6.04818	7.12957	7.43624	10.9192	7.23168	5.08076	6.53398	6.24667
ENSG00000084073	1	ZMPSTE24	zinc metallopeptidase STE24 [Source:HGNC Symbol;Acc:HGNC:12877] && sp|O75844|FACE1_HUMAN CAAX prenyl protease 1 homolog OS=Homo sapiens OX=9606 GN=ZMPSTE24 PE=1 SV=2 && -	1:40258041-40294180	7.76616	6.88871	7.97545	10.2721	10.1576	10.1756	5.45795	6.41025	7.06083
ENSG00000084093	1	REST	RE1 silencing transcription factor [Source:HGNC Symbol;Acc:HGNC:9966] && sp|Q13127|REST_HUMAN RE1-silencing transcription factor OS=Homo sapiens OX=9606 GN=REST PE=1 SV=3 && PF13909:C2H2-type zinc-finger domain	4:56907876-56966808	15.5708	16.6146	13.2737	24.2755	19.4357	16.1259	12.9655	13.1019	18.4423
ENSG00000084234	1	APLP2	amyloid beta precursor like protein 2 [Source:HGNC Symbol;Acc:HGNC:598] && sp|Q06481|APLP2_HUMAN Amyloid-like protein 2 OS=Homo sapiens OX=9606 GN=APLP2 PE=1 SV=2 && -	11:130068147-130144811	60.0377	39.8164	73.6923	97.6929	71.015	69.0702	66.8275	55.5172	80.8557
ENSG00000084444	1	FAM234B	family with sequence similarity 234 member B [Source:HGNC Symbol;Acc:HGNC:29288] && sp|A2RU67|F234B_HUMAN Protein FAM234B OS=Homo sapiens OX=9606 GN=FAM234B PE=1 SV=1 && -	12:13044381-13142521	2.99135	2.82319	2.6004	2.88637	4.92661	3.482	2.31921	3.31755	3.22854
ENSG00000084733	1	RAB10	RAB10, member RAS oncogene family [Source:HGNC Symbol;Acc:HGNC:9759] && sp|P61026|RAB10_HUMAN Ras-related protein Rab-10 OS=Homo sapiens OX=9606 GN=RAB10 PE=1 SV=1 && PF00071:Ras family	2:26034084-26137454	26.076	33.7673	40.0725	75.8482	53.526	37.096	50.0034	35.5788	59.9449
ENSG00000084754	1	HADHA	hydroxyacyl-CoA dehydrogenase trifunctional multienzyme complex subunit alpha [Source:HGNC Symbol;Acc:HGNC:4801] && sp|P40939|ECHA_HUMAN Trifunctional enzyme subunit alpha, mitochondrial OS=Homo sapiens OX=9606 GN=HADHA PE=1 SV=2 && -	2:26190635-26244672	32.2243	39.1068	36.7601	49.1405	48.5109	41.4287	41.2883	33.1281	31.9083
ENSG00000084764	1	MAPRE3	microtubule associated protein RP/EB family member 3 [Source:HGNC Symbol;Acc:HGNC:6892] && sp|Q9UPY8|MARE3_HUMAN Microtubule-associated protein RP/EB family member 3 OS=Homo sapiens OX=9606 GN=MAPRE3 PE=1 SV=1 && PF00307:Calponin homology (CH) domain|PF03271:EB1-like C-terminal motif	2:26970637-27027219	2.98573	2.60591	4.23888	4.25222	4.14685	4.22524	5.27979	2.0393	2.74183
ENSG00000085063	1	CD59	CD59 molecule (CD59 blood group) [Source:HGNC Symbol;Acc:HGNC:1689] && sp|P13987|CD59_HUMAN CD59 glycoprotein OS=Homo sapiens OX=9606 GN=CD59 PE=1 SV=1 && -	11:33702686-33736479	27.4974	12.1142	14.7103	60.6975	20.5628	14.6921	34.1283	17.3547	27.9307
ENSG00000085274	1	MYNN	myoneurin [Source:HGNC Symbol;Acc:HGNC:14955] && sp|Q9NPC7|MYNN_HUMAN Myoneurin OS=Homo sapiens OX=9606 GN=MYNN PE=1 SV=1 && -	3:169773396-169789716	4.0946	7.54916	3.80987	5.59763	6.09929	5.19949	5.21043	5.25695	5.41417
ENSG00000085449	1	WDFY1	WD repeat and FYVE domain containing 1 [Source:HGNC Symbol;Acc:HGNC:20451] && sp|Q8IWB7|WDFY1_HUMAN WD repeat and FYVE domain-containing protein 1 OS=Homo sapiens OX=9606 GN=WDFY1 PE=1 SV=1 && -	2:223855716-223945357	16.7069	16.9937	15.4874	25.14	20.9937	15.7763	17.6774	16.8873	17.2757
ENSG00000085719	1	CPNE3	copine 3 [Source:HGNC Symbol;Acc:HGNC:2316] && sp|O75131|CPNE3_HUMAN Copine-3 OS=Homo sapiens OX=9606 GN=CPNE3 PE=1 SV=1 && PF07002:Copine|PF00168:C2 domain	8:86514435-86561498	21.2825	27.9723	19.2891	38.8741	38.333	27.2422	28.55	25.1252	23.2808
ENSG00000085721	1	RRN3	RRN3 homolog, RNA polymerase I transcription factor [Source:HGNC Symbol;Acc:HGNC:30346] && sp|Q9NYV6|RRN3_HUMAN RNA polymerase I-specific transcription initiation factor RRN3 OS=Homo sapiens OX=9606 GN=RRN3 PE=1 SV=1 && -	16:15060033-15094311	5.0579	7.92898	5.67199	8.76805	8.15994	6.02055	6.33137	5.55445	7.07143
ENSG00000085788	1	DDHD2	DDHD domain containing 2 [Source:HGNC Symbol;Acc:HGNC:29106] && sp|O94830|DDHD2_HUMAN Phospholipase DDHD2 OS=Homo sapiens OX=9606 GN=DDHD2 PE=1 SV=2 && PF02825:WWE domain|PF00536:SAM domain (Sterile alpha motif)|PF02862:DDHD domain	8:38225218-38275558	29.2264	27.3311	20.2793	23.7049	33.7595	32.023	23.8995	29.2126	19.4484
ENSG00000085831	1	TTC39A	tetratricopeptide repeat domain 39A [Source:HGNC Symbol;Acc:HGNC:18657] && sp|Q5SRH9|TT39A_HUMAN Tetratricopeptide repeat protein 39A OS=Homo sapiens OX=9606 GN=TTC39A PE=1 SV=1 && -	1:51287258-51345116	1.43485	1.42322	3.53401	4.93137	2.16927	1.63031	3.08192	1.46503	2.39355
ENSG00000085982	1	USP40	ubiquitin specific peptidase 40 [Source:HGNC Symbol;Acc:HGNC:20069] && sp|Q9NVE5|UBP40_HUMAN Ubiquitin carboxyl-terminal hydrolase 40 OS=Homo sapiens OX=9606 GN=USP40 PE=1 SV=3 && -	2:233475526-233566782	16.7339	17.5289	15.2493	23.6638	19.6776	26.4444	16.7259	21.4138	16.2452
ENSG00000086102	1	NFX1	nuclear transcription factor, X-box binding 1 [Source:HGNC Symbol;Acc:HGNC:7803] && sp|Q12986|NFX1_HUMAN Transcriptional repressor NF-X1 OS=Homo sapiens OX=9606 GN=NFX1 PE=1 SV=2 && -	9:33290512-33371157	16.5751	14.9545	16.3607	21.2189	17.6108	17.5928	17.4931	15.0703	16.853
ENSG00000086189	1	DIMT1	DIM1 rRNA methyltransferase and ribosome maturation factor [Source:HGNC Symbol;Acc:HGNC:30217] && sp|Q9UNQ2|DIM1_HUMAN Probable dimethyladenosine transferase OS=Homo sapiens OX=9606 GN=DIMT1 PE=1 SV=1 && PF00398:Ribosomal RNA adenine dimethylase	5:62347284-62403943	3.70412	4.26444	5.72812	5.6572	4.72705	4.98389	4.67935	5.17746	4.68733
ENSG00000086289	1	EPDR1	ependymin related 1 [Source:HGNC Symbol;Acc:HGNC:17572] && sp|Q9UM22|EPDR1_HUMAN Mammalian ependymin-related protein 1 OS=Homo sapiens OX=9606 GN=EPDR1 PE=1 SV=2 && PF00811:Ependymin	7:37920640-37951936	3.26194	3.80428	3.40287	1.43464	7.36294	3.26866	5.55374	1.72448	2.92273
ENSG00000086570	1	FAT2	FAT atypical cadherin 2 [Source:HGNC Symbol;Acc:HGNC:3596] && sp|Q9NYQ8|FAT2_HUMAN Protocadherin Fat 2 OS=Homo sapiens OX=9606 GN=FAT2 PE=1 SV=2 && PF00028:Cadherin domain|PF02210:Laminin G domain	5:151504092-151591331	31.1595	21.3525	50.3527	104.909	50.3	48.5901	49.892	39.318	67.3143
ENSG00000086589	1	RBM22	RNA binding motif protein 22 [Source:HGNC Symbol;Acc:HGNC:25503] && sp|Q9NW64|RBM22_HUMAN Pre-mRNA-splicing factor RBM22 OS=Homo sapiens OX=9606 GN=RBM22 PE=1 SV=1 && PF00076:RNA recognition motif. (a.k.a. RRM, RBD, or RNP domain)	5:150690792-150701077	19.276	15.1308	12.5605	16.975	22.4461	16.7711	15.3595	13.5566	14.6967
ENSG00000086619	1	ERO1B	endoplasmic reticulum oxidoreductase 1 beta [Source:HGNC Symbol;Acc:HGNC:14355] && sp|Q86YB8|ERO1B_HUMAN ERO1-like protein beta OS=Homo sapiens OX=9606 GN=ERO1B PE=1 SV=2 && -	1:236214681-236282019	4.16246	4.76203	4.61602	5.67404	6.45485	6.37266	3.85448	5.14233	2.75182
ENSG00000087053	1	MTMR2	myotubularin related protein 2 [Source:HGNC Symbol;Acc:HGNC:7450] && sp|Q13614|MTMR2_HUMAN Myotubularin-related protein 2 OS=Homo sapiens OX=9606 GN=MTMR2 PE=1 SV=4 && PF02893:GRAM domain|PF06602:Myotubularin-like phosphatase domain	11:95821766-95925315	6.30217	8.43438	5.10269	10.3642	8.02287	6.15164	5.8658	7.07637	6.67215
ENSG00000087074	1	PPP1R15A	protein phosphatase 1 regulatory subunit 15A [Source:HGNC Symbol;Acc:HGNC:14375] && sp|O75807|PR15A_HUMAN Protein phosphatase 1 regulatory subunit 15A OS=Homo sapiens OX=9606 GN=PPP1R15A PE=1 SV=1 && -	19:48827243-48881191	4.73806	18.4311	11.8876	30.7328	35.6187	20.4522	13.267	8.22139	5.70727
ENSG00000087253	1	LPCAT2	lysophosphatidylcholine acyltransferase 2 [Source:HGNC Symbol;Acc:HGNC:26032] && sp|Q7L5N7|PCAT2_HUMAN Lysophosphatidylcholine acyltransferase 2 OS=Homo sapiens OX=9606 GN=LPCAT2 PE=1 SV=1 && PF13499:EF-hand domain pair|PF01553:Acyltransferase	16:55509072-55586666	3.69236	6.40274	5.49758	8.18929	6.04545	5.42296	5.10526	6.54125	4.6276
ENSG00000087269	1	NOP14	NOP14 nucleolar protein [Source:HGNC Symbol;Acc:HGNC:16821] && sp|P78316|NOP14_HUMAN Nucleolar protein 14 OS=Homo sapiens OX=9606 GN=NOP14 PE=1 SV=3 && PF04147:Nop14-like family	4:2937933-2963406	8.27297	5.51143	6.79089	8.79392	6.79252	6.48797	6.63032	6.02679	7.44324
ENSG00000087338	1	GMCL1	germ cell-less 1, spermatogenesis associated [Source:HGNC Symbol;Acc:HGNC:23843] && sp|Q96IK5|GMCL1_HUMAN Germ cell-less protein-like 1 OS=Homo sapiens OX=9606 GN=GMCL1 PE=1 SV=1 && PF00651:BTB/POZ domain	2:69829660-69881384	5.96324	7.54	5.79392	10.2483	8.91641	7.28725	5.88054	6.78263	5.60378
ENSG00000088205	1	DDX18	DEAD-box helicase 18 [Source:HGNC Symbol;Acc:HGNC:2741] && sp|Q9NVP1|DDX18_HUMAN ATP-dependent RNA helicase DDX18 OS=Homo sapiens OX=9606 GN=DDX18 PE=1 SV=2 && PF00271:Helicase conserved C-terminal domain	2:117814691-117832377	12.2162	18.2271	11.5555	17.9971	19.0817	12.3533	13.0583	13.2988	14.4082
ENSG00000088356	1	PDRG1	p53 and DNA damage regulated 1 [Source:HGNC Symbol;Acc:HGNC:16119] && sp|Q9NUG6|PDRG1_HUMAN p53 and DNA damage-regulated protein 1 OS=Homo sapiens OX=9606 GN=PDRG1 PE=1 SV=2 && PF01920:Prefoldin subunit	20:31944337-31952046	3.13705	5.29597	4.42754	4.95387	5.75479	3.63267	5.6097	4.77189	3.19189
ENSG00000088808	1	PPP1R13B	protein phosphatase 1 regulatory subunit 13B [Source:HGNC Symbol;Acc:HGNC:14950] && sp|Q96KQ4|ASPP1_HUMAN Apoptosis-stimulating of p53 protein 1 OS=Homo sapiens OX=9606 GN=PPP1R13B PE=1 SV=3 && PF12796:Ankyrin repeats (3 copies)|PF00018:SH3 domain	14:103733195-103847575	14.8274	6.9302	13.1403	16.4426	9.15162	13.2252	13.1408	10.4176	10.0501
ENSG00000088833	1	NSFL1C	NSFL1 cofactor [Source:HGNC Symbol;Acc:HGNC:15912] && sp|Q9UNZ2|NSF1C_HUMAN NSFL1 cofactor p47 OS=Homo sapiens OX=9606 GN=NSFL1C PE=1 SV=2 && PF00789:UBX domain	20:1442162-1473842	14.5995	11.1694	8.67754	8.8746	13.742	12.5921	15.3007	11.717	7.84831
ENSG00000089123	1	TASP1	taspase 1 [Source:HGNC Symbol;Acc:HGNC:15859] && sp|Q9H6P5|TASP1_HUMAN Threonine aspartase 1 OS=Homo sapiens OX=9606 GN=TASP1 PE=1 SV=1 && PF01112:Asparaginase	20:13389392-13638932	7.7326	9.26225	8.40789	9.25346	9.86254	8.27843	6.13205	11.2358	7.47701
ENSG00000089159	1	PXN	paxillin [Source:HGNC Symbol;Acc:HGNC:9718] && sp|P49023|PAXI_HUMAN Paxillin OS=Homo sapiens OX=9606 GN=PXN PE=1 SV=3 && -	12:120210439-120265771	29.4897	13.9598	24.9173	21.1621	25.236	24.7298	25.155	23.7449	20.6589
ENSG00000089163	1	SIRT4	sirtuin 4 [Source:HGNC Symbol;Acc:HGNC:14932] && sp|Q9Y6E7|SIR4_HUMAN NAD-dependent protein lipoamidase sirtuin-4, mitochondrial OS=Homo sapiens OX=9606 GN=SIRT4 PE=1 SV=1 && PF02146:Sir2 family	12:120302316-120313249	1.65533	0.519473	1.13346	1.43809	1.10159	1.64901	1.10315	1.38767	0.616131
ENSG00000089177	1	KIF16B	kinesin family member 16B [Source:HGNC Symbol;Acc:HGNC:15869] && sp|Q96L93|KI16B_HUMAN Kinesin-like protein KIF16B OS=Homo sapiens OX=9606 GN=KIF16B PE=1 SV=2 && PF00225:Kinesin motor domain	20:16272104-16573448	6.77292	5.11589	4.99734	6.7716	7.89119	6.77367	5.89642	5.74319	5.62562
ENSG00000089289	1	IGBP1	immunoglobulin binding protein 1 [Source:HGNC Symbol;Acc:HGNC:5461] && sp|P78318|IGBP1_HUMAN Immunoglobulin-binding protein 1 OS=Homo sapiens OX=9606 GN=IGBP1 PE=1 SV=1 && PF04177:TAP42-like family	X:70133447-70166324	12.5103	18.4889	13.7656	23.368	23.1697	11.969	15.6296	11.2857	15.8048
ENSG00000089505	1	CMTM1	CKLF like MARVEL transmembrane domain containing 1 [Source:HGNC Symbol;Acc:HGNC:19172] && sp|Q8IZ96|CKLF1_HUMAN CKLF-like MARVEL transmembrane domain-containing protein 1 OS=Homo sapiens OX=9606 GN=CMTM1 PE=2 SV=1 && -	16:66552649-66579137	0.53223	1.0779	1.5907	0.978444	1.58255	2.10085	1.31459	1.33006	1.29792
ENSG00000089723	1	OTUB2	OTU deubiquitinase, ubiquitin aldehyde binding 2 [Source:HGNC Symbol;Acc:HGNC:20351] && sp|Q96DC9|OTUB2_HUMAN Ubiquitin thioesterase OTUB2 OS=Homo sapiens OX=9606 GN=OTUB2 PE=1 SV=2 && -	14:94026340-94048930	1.31159	0.696939	0.910838	1.91491	1.65649	1.20004	0.77334	0.987529	0.903152
ENSG00000089737	1	DDX24	DEAD-box helicase 24 [Source:HGNC Symbol;Acc:HGNC:13266] && sp|Q9GZR7|DDX24_HUMAN ATP-dependent RNA helicase DDX24 OS=Homo sapiens OX=9606 GN=DDX24 PE=1 SV=1 && -	14:94048287-94081202	7.75096	6.75663	6.84746	8.43303	8.81082	7.72922	8.55252	6.38629	8.94463
ENSG00000089818	1	NECAP1	NECAP endocytosis associated 1 [Source:HGNC Symbol;Acc:HGNC:24539] && sp|Q8NC96|NECP1_HUMAN Adaptin ear-binding coat-associated protein 1 OS=Homo sapiens OX=9606 GN=NECAP1 PE=1 SV=2 && -	12:8076939-8097881	3.04737	3.36704	3.53796	4.37181	4.10706	3.96953	3.3252	4.01046	2.95004
ENSG00000090061	1	CCNK	cyclin K [Source:HGNC Symbol;Acc:HGNC:1596] && sp|O75909|CCNK_HUMAN Cyclin-K OS=Homo sapiens OX=9606 GN=CCNK PE=1 SV=2 && -	14:99481169-99535044	11.264	8.96354	9.46626	12.5397	12.6032	9.84111	8.66525	10.5965	8.00828
ENSG00000090263	1	MRPS33	mitochondrial ribosomal protein S33 [Source:HGNC Symbol;Acc:HGNC:16634] && sp|Q9Y291|RT33_HUMAN 28S ribosomal protein S33, mitochondrial OS=Homo sapiens OX=9606 GN=MRPS33 PE=1 SV=1 && -	7:141002610-141015228	3.06379	5.93519	2.76941	5.07834	6.84182	2.72608	3.58429	3.86763	3.61926
ENSG00000090554	1	FLT3LG	fms related receptor tyrosine kinase 3 ligand [Source:HGNC Symbol;Acc:HGNC:3766] && sp|P49771|FLT3L_HUMAN Fms-related tyrosine kinase 3 ligand OS=Homo sapiens OX=9606 GN=FLT3LG PE=1 SV=1 && PF02947:flt3 ligand	19:49474207-49491861	1.1345	1.01646	1.82429	1.00099	0.847502	6.17862	2.24331	1.95524	1.24609
ENSG00000090989	1	EXOC1	exocyst complex component 1 [Source:HGNC Symbol;Acc:HGNC:30380] && sp|Q9NV70|EXOC1_HUMAN Exocyst complex component 1 OS=Homo sapiens OX=9606 GN=EXOC1 PE=1 SV=4 && PF09763:Exocyst complex component Sec3|PF15277:Exocyst complex component SEC3 N-terminal PIP2 binding PH	4:55853648-55905086	12.3888	15.8283	14.8586	25.0307	20.9171	16.8712	14.581	13.6807	13.1252
ENSG00000091009	1	RBM27	RNA binding motif protein 27 [Source:HGNC Symbol;Acc:HGNC:29243] && sp|Q9P2N5|RBM27_HUMAN RNA-binding protein 27 OS=Homo sapiens OX=9606 GN=RBM27 PE=1 SV=2 && PF01480:PWI domain	5:146203605-146289223	8.87143	8.79478	6.7839	12.0004	10.7408	9.01942	7.87622	7.35139	7.99936
ENSG00000091039	1	OSBPL8	oxysterol binding protein like 8 [Source:HGNC Symbol;Acc:HGNC:16396] && sp|Q9BZF1|OSBL8_HUMAN Oxysterol-binding protein-related protein 8 OS=Homo sapiens OX=9606 GN=OSBPL8 PE=1 SV=3 && -	12:76351797-76559809	25.1978	35.5059	28.8433	42.6224	44.4027	29.6761	24.6463	28.0708	27.3981
ENSG00000091129	1	NRCAM	neuronal cell adhesion molecule [Source:HGNC Symbol;Acc:HGNC:7994] && sp|Q92823|NRCAM_HUMAN Neuronal cell adhesion molecule OS=Homo sapiens OX=9606 GN=NRCAM PE=1 SV=3 && PF13927:Immunoglobulin domain|PF13882:Bravo-like intracellular region|PF00041:Fibronectin type III domain|PF07679:Immunoglobulin I-set domain	7:108147623-108456717	5.68288	10.5232	7.67493	8.71675	12.1349	9.6908	9.32362	7.90276	8.61022
ENSG00000091317	1	CMTM6	CKLF like MARVEL transmembrane domain containing 6 [Source:HGNC Symbol;Acc:HGNC:19177] && sp|Q9NX76|CKLF6_HUMAN CKLF-like MARVEL transmembrane domain-containing protein 6 OS=Homo sapiens OX=9606 GN=CMTM6 PE=1 SV=1 && PF01284:Membrane-associating domain	3:32481312-32502852	11.909	16.6845	11.6227	20.902	20.3151	13.676	19.7094	13.889	16.1157
ENSG00000091409	1	ITGA6	integrin subunit alpha 6 [Source:HGNC Symbol;Acc:HGNC:6142] && sp|P23229|ITA6_HUMAN Integrin alpha-6 OS=Homo sapiens OX=9606 GN=ITGA6 PE=1 SV=5 && PF01839:FG-GAP repeat|PF08441:Integrin alpha	2:172427354-172506459	27.4731	35.0273	33.3315	39.8483	42.1232	44.0961	35.3456	43.2185	30.6589
ENSG00000092010	1	PSME1	proteasome activator subunit 1 [Source:HGNC Symbol;Acc:HGNC:9568] && sp|Q06323|PSME1_HUMAN Proteasome activator complex subunit 1 OS=Homo sapiens OX=9606 GN=PSME1 PE=1 SV=1 && PF02252:Proteasome activator pa28 beta subunit|PF02251:Proteasome activator pa28 alpha subunit	14:24136163-24138967	14.0575	18.4775	14.1559	26.0965	22.7122	19.61	19.4997	16.8625	21.0676
ENSG00000092199	1	HNRNPC	heterogeneous nuclear ribonucleoprotein C [Source:HGNC Symbol;Acc:HGNC:5035] && sp|P07910|HNRPC_HUMAN Heterogeneous nuclear ribonucleoproteins C1/C2 OS=Homo sapiens OX=9606 GN=HNRNPC PE=1 SV=4 && PF00076:RNA recognition motif. (a.k.a. RRM, RBD, or RNP domain)	14:21209136-21269494	105.851	119.988	78.7281	131.39	143.668	108.478	128.238	105.478	125.581
ENSG00000092531	1	SNAP23	synaptosome associated protein 23 [Source:HGNC Symbol;Acc:HGNC:11131] && sp|O00161|SNP23_HUMAN Synaptosomal-associated protein 23 OS=Homo sapiens OX=9606 GN=SNAP23 PE=1 SV=1 && -	15:42491233-42545356	10.2307	8.51715	7.61767	9.10978	13.0686	9.50062	8.75616	9.80216	6.38471
ENSG00000092871	1	RFFL	ring finger and FYVE like domain containing E3 ubiquitin protein ligase [Source:HGNC Symbol;Acc:HGNC:24821] && sp|Q8WZ73|RFFL_HUMAN E3 ubiquitin-protein ligase rififylin OS=Homo sapiens OX=9606 GN=RFFL PE=1 SV=1 && -	17:35005990-35089319	3.41398	3.76594	6.13087	7.63492	4.56509	6.7373	9.02277	4.05212	3.28534
ENSG00000092931	1	MFSD11	major facilitator superfamily domain containing 11 [Source:HGNC Symbol;Acc:HGNC:25458] && sp|O43934|MFS11_HUMAN UNC93-like protein MFSD11 OS=Homo sapiens OX=9606 GN=MFSD11 PE=1 SV=2 && PF05978:Ion channel regulatory protein UNC-93	17:76735865-76781449	16.4609	17.8059	15.8521	16.5355	18.294	20.2542	14.611	17.9802	15.5956
ENSG00000093167	1	LRRFIP2	LRR binding FLII interacting protein 2 [Source:HGNC Symbol;Acc:HGNC:6703] && sp|Q9Y608|LRRF2_HUMAN Leucine-rich repeat flightless-interacting protein 2 OS=Homo sapiens OX=9606 GN=LRRFIP2 PE=1 SV=1 && PF09738:LRRFIP family	3:37052626-37183689	14.2665	13.422	17.93	22.3898	17.9583	15.1927	15.5004	14.765	12.4214
ENSG00000093183	1	SEC22C	SEC22 homolog C, vesicle trafficking protein [Source:HGNC Symbol;Acc:HGNC:16828] && sp|Q9BRL7|SC22C_HUMAN Vesicle-trafficking protein SEC22c OS=Homo sapiens OX=9606 GN=SEC22C PE=1 SV=1 && -	3:42547969-42601080	6.41366	6.27712	6.49326	7.53425	7.26404	5.92969	6.58996	7.42266	5.68492
ENSG00000094841	1	UPRT	uracil phosphoribosyltransferase homolog [Source:HGNC Symbol;Acc:HGNC:28334] && sp|Q96BW1|UPP_HUMAN Uracil phosphoribosyltransferase homolog OS=Homo sapiens OX=9606 GN=UPRT PE=1 SV=1 && PF14681:Uracil phosphoribosyltransferase	X:75156388-75304885	4.4306	2.53335	3.01653	6.31694	5.41035	3.17913	3.82478	2.32971	5.25244
ENSG00000095015	1	MAP3K1	mitogen-activated protein kinase kinase kinase 1 [Source:HGNC Symbol;Acc:HGNC:6848] && sp|Q13233|M3K1_HUMAN Mitogen-activated protein kinase kinase kinase 1 OS=Homo sapiens OX=9606 GN=MAP3K1 PE=1 SV=4 && PF00069:Protein kinase domain	5:56815549-56896152	21.5672	34.5984	29.5087	76.5426	51.9645	35.2641	36.8293	28.4983	45.8694
ENSG00000095585	1	BLNK	B cell linker [Source:HGNC Symbol;Acc:HGNC:14211] && sp|Q8WV28|BLNK_HUMAN B-cell linker protein OS=Homo sapiens OX=9606 GN=BLNK PE=1 SV=2 && -	10:96189171-96271587	3.77724	6.00553	9.78208	17.7695	9.44202	9.78547	11.9017	8.14332	11.4334
ENSG00000096060	1	FKBP5	FKBP prolyl isomerase 5 [Source:HGNC Symbol;Acc:HGNC:3721] && sp|Q13451|FKBP5_HUMAN Peptidyl-prolyl cis-trans isomerase FKBP5 OS=Homo sapiens OX=9606 GN=FKBP5 PE=1 SV=2 && -	6:35573585-35728583	5.71985	5.77575	5.45817	16.4569	7.82539	6.89384	7.14316	6.36354	6.63598
ENSG00000096063	1	SRPK1	SRSF protein kinase 1 [Source:HGNC Symbol;Acc:HGNC:11305] && sp|Q96SB4|SRPK1_HUMAN SRSF protein kinase 1 OS=Homo sapiens OX=9606 GN=SRPK1 PE=1 SV=2 && -	6:35832966-35921342	13.2212	15.9172	14.3975	15.4715	16.0234	15.3981	14.4558	16.3079	12.4103
ENSG00000096093	1	EFHC1	EF-hand domain containing 1 [Source:HGNC Symbol;Acc:HGNC:16406] && sp|Q5JVL4|EFHC1_HUMAN EF-hand domain-containing protein 1 OS=Homo sapiens OX=9606 GN=EFHC1 PE=1 SV=1 && -	6:52362123-52529886	7.68665	6.76291	5.57989	6.47605	9.13148	7.79397	5.95713	8.00173	5.49076
ENSG00000096384	1	HSP90AB1	heat shock protein 90 alpha family class B member 1 [Source:HGNC Symbol;Acc:HGNC:5258] && sp|P08238|HS90B_HUMAN Heat shock protein HSP 90-beta OS=Homo sapiens OX=9606 GN=HSP90AB1 PE=1 SV=4 && PF02518:Histidine kinase-, DNA gyrase B-, and HSP90-like ATPase|PF00183:Hsp90 protein	6:44246166-44253888	221.609	252.115	242.195	317.415	322.728	214.643	269.846	203.483	220.006
ENSG00000096654	1	ZNF184	zinc finger protein 184 [Source:HGNC Symbol;Acc:HGNC:12975] && sp|Q99676|ZN184_HUMAN Zinc finger protein 184 OS=Homo sapiens OX=9606 GN=ZNF184 PE=1 SV=4 && PF01352:KRAB box|PF00096:Zinc finger, C2H2 type	6:27450743-27473118	3.77063	3.01243	2.22975	5.77775	4.91861	3.3222	3.27718	3.81453	4.10095
ENSG00000096696	1	DSP	desmoplakin [Source:HGNC Symbol;Acc:HGNC:3052] && sp|P15924|DESP_HUMAN Desmoplakin OS=Homo sapiens OX=9606 GN=DSP PE=1 SV=3 && PF00681:Plectin repeat|PF18373:Spectrin like domain|PF17902:SH3 domain	6:7541617-7586714	316.446	363.974	523.391	1389.21	651.598	450.313	616.494	379.5	889.978
ENSG00000096968	1	JAK2	Janus kinase 2 [Source:HGNC Symbol;Acc:HGNC:6192] && sp|O60674|JAK2_HUMAN Tyrosine-protein kinase JAK2 OS=Homo sapiens OX=9606 GN=JAK2 PE=1 SV=2 && PF07714:Protein tyrosine kinase|PF18379:FERM F1 ubiquitin-like domain|PF18377:FERM F2 acyl-CoA binding protein-like domain|PF17887:Jak1 pleckstrin homology-like domain|PF00017:SH2 domain	9:4984390-5129948	5.79083	8.62427	8.72644	12.9191	12.5353	7.94177	7.48749	8.63979	7.80881
ENSG00000099204	1	ABLIM1	actin binding LIM protein 1 [Source:HGNC Symbol;Acc:HGNC:78] && sp|O14639|ABLM1_HUMAN Actin-binding LIM protein 1 OS=Homo sapiens OX=9606 GN=ABLIM1 PE=1 SV=3 && -	10:114431112-114768061	28.8996	34.0078	51.4211	145.618	137.207	65.9058	79.8732	59.8411	101.199
ENSG00000099219	1	ERMP1	endoplasmic reticulum metallopeptidase 1 [Source:HGNC Symbol;Acc:HGNC:23703] && sp|Q7Z2K6|ERMP1_HUMAN Endoplasmic reticulum metallopeptidase 1 OS=Homo sapiens OX=9606 GN=ERMP1 PE=1 SV=2 && -	9:5749832-5879537	9.15406	9.23597	9.18519	13.4969	11.8226	7.94562	9.39157	6.24651	10.5748
ENSG00000099246	1	RAB18	RAB18, member RAS oncogene family [Source:HGNC Symbol;Acc:HGNC:14244] && sp|Q9NP72|RAB18_HUMAN Ras-related protein Rab-18 OS=Homo sapiens OX=9606 GN=RAB18 PE=1 SV=1 && PF00071:Ras family	10:27504174-27543207	15.5524	25.8725	20.2081	42.8393	26.3626	33.6688	17.4358	13.5657	23.5909
ENSG00000099942	1	CRKL	CRK like proto-oncogene, adaptor protein [Source:HGNC Symbol;Acc:HGNC:2363] && sp|P46109|CRKL_HUMAN Crk-like protein OS=Homo sapiens OX=9606 GN=CRKL PE=1 SV=1 && -	22:20917407-20953747	19.541	20.4494	22.1353	30.8848	30.432	23.9541	24.7995	23.2806	27.2351
ENSG00000099968	1	BCL2L13	BCL2 like 13 [Source:HGNC Symbol;Acc:HGNC:17164] && sp|Q9BXK5|B2L13_HUMAN Bcl-2-like protein 13 OS=Homo sapiens OX=9606 GN=BCL2L13 PE=1 SV=1 && -	22:17628855-17730855	11.5197	11.0153	11.1291	20.7874	18.3892	13.0903	14.298	11.9276	14.043
ENSG00000099995	1	SF3A1	splicing factor 3a subunit 1 [Source:HGNC Symbol;Acc:HGNC:10765] && sp|Q15459|SF3A1_HUMAN Splicing factor 3A subunit 1 OS=Homo sapiens OX=9606 GN=SF3A1 PE=1 SV=1 && PF00240:Ubiquitin family|PF12230:Pre-mRNA splicing factor PRP21 like protein|PF01805:Surp module	22:30331988-30356919	28.9933	23.1803	25.2063	33.4617	34.7012	27.9927	33.9112	27.2614	27.9844
ENSG00000100030	1	MAPK1	mitogen-activated protein kinase 1 [Source:HGNC Symbol;Acc:HGNC:6871] && sp|P28482|MK01_HUMAN Mitogen-activated protein kinase 1 OS=Homo sapiens OX=9606 GN=MAPK1 PE=1 SV=3 && PF00069:Protein kinase domain	22:21759657-21867680	20.843	26.6788	25.0132	34.8076	31.7456	24.6819	26.3668	23.0718	25.0774
ENSG00000100099	1	HPS4	HPS4 biogenesis of lysosomal organelles complex 3 subunit 2 [Source:HGNC Symbol;Acc:HGNC:15844] && sp|Q9NQG7|HPS4_HUMAN Hermansky-Pudlak syndrome 4 protein OS=Homo sapiens OX=9606 GN=HPS4 PE=1 SV=2 && -	22:26443107-26483931	13.7415	10.9926	14.6253	20.9856	17.3832	18.1834	14.7086	14.3674	17.1383
ENSG00000100100	1	PIK3IP1	phosphoinositide-3-kinase interacting protein 1 [Source:HGNC Symbol;Acc:HGNC:24942] && sp|Q96FE7|P3IP1_HUMAN Phosphoinositide-3-kinase-interacting protein 1 OS=Homo sapiens OX=9606 GN=PIK3IP1 PE=1 SV=2 && -	22:31281594-31292534	3.79127	4.02412	10.8112	14.3966	9.51593	4.37282	10.9045	4.43632	8.94845
ENSG00000100225	1	FBXO7	F-box protein 7 [Source:HGNC Symbol;Acc:HGNC:13586] && sp|Q9Y3I1|FBX7_HUMAN F-box only protein 7 OS=Homo sapiens OX=9606 GN=FBXO7 PE=1 SV=1 && -	22:32474676-32498829	24.8509	33.4718	31.1441	48.7986	37.3949	33.0311	27.6953	29.6719	27.5406
ENSG00000100228	1	RAB36	RAB36, member RAS oncogene family [Source:HGNC Symbol;Acc:HGNC:9775] && sp|O95755|RAB36_HUMAN Ras-related protein Rab-36 OS=Homo sapiens OX=9606 GN=RAB36 PE=1 SV=2 && -	22:23145366-23165663	2.17894	1.46878	2.64501	2.36934	2.95352	3.52807	2.34877	1.96491	1.77128
ENSG00000100316	1	RPL3	ribosomal protein L3 [Source:HGNC Symbol;Acc:HGNC:10332] && sp|P39023|RL3_HUMAN 60S ribosomal protein L3 OS=Homo sapiens OX=9606 GN=RPL3 PE=1 SV=2 && -	22:39312882-39320389	548.311	807.415	704.536	914.079	699.519	575.785	965.339	584.67	578.077
ENSG00000100330	1	MTMR3	myotubularin related protein 3 [Source:HGNC Symbol;Acc:HGNC:7451] && sp|Q13615|MTMR3_HUMAN Myotubularin-related protein 3 OS=Homo sapiens OX=9606 GN=MTMR3 PE=1 SV=3 && -	22:29883169-30030868	28.5711	18.9652	26.0068	22.9737	30.4143	28.5171	25.4049	24.1744	22.8645
ENSG00000100347	1	SAMM50	SAMM50 sorting and assembly machinery component [Source:HGNC Symbol;Acc:HGNC:24276] && sp|Q9Y512|SAM50_HUMAN Sorting and assembly machinery component 50 homolog OS=Homo sapiens OX=9606 GN=SAMM50 PE=1 SV=3 && -	22:43955442-44010531	16.0658	14.1246	15.3797	17.5642	18.1594	12.5808	17.72	13.5129	14.2444
ENSG00000100353	1	EIF3D	eukaryotic translation initiation factor 3 subunit D [Source:HGNC Symbol;Acc:HGNC:3278] && sp|O15371|EIF3D_HUMAN Eukaryotic translation initiation factor 3 subunit D OS=Homo sapiens OX=9606 GN=EIF3D PE=1 SV=1 && PF05091:Eukaryotic translation initiation factor 3 subunit 7 (eIF-3)	22:36510855-36529184	50.0856	53.4641	54.601	76.257	55.2685	50.0614	68.4165	50.4525	51.5453
ENSG00000100354	1	TNRC6B	trinucleotide repeat containing adaptor 6B [Source:HGNC Symbol;Acc:HGNC:29190] && sp|Q9UPQ9|TNR6B_HUMAN Trinucleotide repeat-containing gene 6B protein OS=Homo sapiens OX=9606 GN=TNRC6B PE=1 SV=4 && -	22:40044817-40335808	40.2534	18.4217	28.0691	25.1838	29.8654	35.0659	26.062	34.6386	24.4772
ENSG00000100380	1	ST13	ST13 Hsp70 interacting protein [Source:HGNC Symbol;Acc:HGNC:11343] && sp|P50502|F10A1_HUMAN Hsc70-interacting protein OS=Homo sapiens OX=9606 GN=ST13 PE=1 SV=2 && PF17830:STI1 domain|PF18253:Hsp70-interacting protein N N-terminal domain	22:40821278-40856639	31.1776	43.9333	36.324	55.3388	56.3491	36.1304	46.1878	35.8815	36.4854
ENSG00000100522	1	GNPNAT1	glucosamine-phosphate N-acetyltransferase 1 [Source:HGNC Symbol;Acc:HGNC:19980] && sp|Q96EK6|GNA1_HUMAN Glucosamine 6-phosphate N-acetyltransferase OS=Homo sapiens OX=9606 GN=GNPNAT1 PE=1 SV=1 && PF00583:Acetyltransferase (GNAT) family	14:52775193-52791668	4.02468	4.92577	4.50099	6.63257	6.51875	4.40532	4.53	3.63815	4.38534
ENSG00000100554	1	ATP6V1D	ATPase H+ transporting V1 subunit D [Source:HGNC Symbol;Acc:HGNC:13527] && sp|Q9Y5K8|VATD_HUMAN V-type proton ATPase subunit D OS=Homo sapiens OX=9606 GN=ATP6V1D PE=1 SV=1 && PF01813:ATP synthase subunit D	14:67294371-67360265	9.53223	10.878	9.04854	17.6826	23.2475	10.8851	14.3387	12.5842	14.4943
ENSG00000100564	1	PIGH	phosphatidylinositol glycan anchor biosynthesis class H [Source:HGNC Symbol;Acc:HGNC:8964] && sp|Q14442|PIGH_HUMAN Phosphatidylinositol N-acetylglucosaminyltransferase subunit H OS=Homo sapiens OX=9606 GN=PIGH PE=1 SV=1 && PF10181:GPI-GlcNAc transferase complex, PIG-H component	14:67581955-67600286	5.72268	5.81965	4.31921	7.54534	7.9937	5.99825	4.43572	5.33747	6.11308
ENSG00000100568	1	VTI1B	vesicle transport through interaction with t-SNAREs 1B [Source:HGNC Symbol;Acc:HGNC:17793] && sp|Q9UEU0|VTI1B_HUMAN Vesicle transport through interaction with t-SNAREs homolog 1B OS=Homo sapiens OX=9606 GN=VTI1B PE=1 SV=3 && PF05008:Vesicle transport v-SNARE protein N-terminus|PF12352:Snare region anchored in the vesicle membrane C-terminus	14:67647085-67674820	10.5925	8.33912	7.57181	14.585	9.03142	4.93733	7.17939	7.03516	11.7715
ENSG00000100580	1	TMED8	transmembrane p24 trafficking protein family member 8 [Source:HGNC Symbol;Acc:HGNC:18633] && sp|Q6PL24|TMED8_HUMAN Protein TMED8 OS=Homo sapiens OX=9606 GN=TMED8 PE=1 SV=1 && -	14:77335029-77377094	3.4653	4.11931	3.92969	5.77776	6.01206	4.43142	4.03448	4.18648	3.84069
ENSG00000100592	1	DAAM1	dishevelled associated activator of morphogenesis 1 [Source:HGNC Symbol;Acc:HGNC:18142] && sp|Q9Y4D1|DAAM1_HUMAN Disheveled-associated activator of morphogenesis 1 OS=Homo sapiens OX=9606 GN=DAAM1 PE=1 SV=2 && -	14:59188646-59371405	24.3683	27.2081	25.0632	36.9732	32.8007	32.3572	26.7416	23.1975	22.9803
ENSG00000100596	1	SPTLC2	serine palmitoyltransferase long chain base subunit 2 [Source:HGNC Symbol;Acc:HGNC:11278] && sp|O15270|SPTC2_HUMAN Serine palmitoyltransferase 2 OS=Homo sapiens OX=9606 GN=SPTLC2 PE=1 SV=1 && -	14:77505997-77616637	11.2897	11.7887	12.0486	17.2428	14.8643	12.6938	11.0452	10.6851	10.2703
ENSG00000100603	1	SNW1	SNW domain containing 1 [Source:HGNC Symbol;Acc:HGNC:16696] && sp|Q13573|SNW1_HUMAN SNW domain-containing protein 1 OS=Homo sapiens OX=9606 GN=SNW1 PE=1 SV=1 && PF02731:SKIP/SNW domain	14:77717599-77761207	12.5114	21.3729	12.4056	21.4507	20.1385	14.3189	17.3469	13.4056	14.6583
ENSG00000100614	1	PPM1A	protein phosphatase, Mg2+/Mn2+ dependent 1A [Source:HGNC Symbol;Acc:HGNC:9275] && sp|P35813|PPM1A_HUMAN Protein phosphatase 1A OS=Homo sapiens OX=9606 GN=PPM1A PE=1 SV=1 && -	14:60245752-60299087	7.78194	10.4227	8.22332	12.3268	11.6487	8.9322	7.61449	8.91277	8.2658
ENSG00000100644	1	HIF1A	hypoxia inducible factor 1 subunit alpha [Source:HGNC Symbol;Acc:HGNC:4910] && sp|Q16665|HIF1A_HUMAN Hypoxia-inducible factor 1-alpha OS=Homo sapiens OX=9606 GN=HIF1A PE=1 SV=1 && PF11413:Hypoxia-inducible factor-1|PF08447:PAS fold|PF08778:HIF-1 alpha C terminal transactivation domain	14:61695513-61748259	30.9159	44.781	37.765	75.1731	74.7439	41.268	51.3379	37.7656	40.7163
ENSG00000100650	1	SRSF5	serine and arginine rich splicing factor 5 [Source:HGNC Symbol;Acc:HGNC:10787] && sp|Q13243|SRSF5_HUMAN Serine/arginine-rich splicing factor 5 OS=Homo sapiens OX=9606 GN=SRSF5 PE=1 SV=1 && -	14:69726900-69772005	50.4934	44.6837	47.6608	69.1379	67.225	50.9576	38.0508	48.54	39.9307
ENSG00000100664	1	EIF5	eukaryotic translation initiation factor 5 [Source:HGNC Symbol;Acc:HGNC:3299] && sp|P55010|IF5_HUMAN Eukaryotic translation initiation factor 5 OS=Homo sapiens OX=9606 GN=EIF5 PE=1 SV=2 && PF02020:eIF4-gamma/eIF5/eIF2-epsilon|PF01873:Domain found in IF2B/IF5	14:103333544-103345025	21.137	17.0062	23.0405	39.6792	46.2486	24.8103	13.7512	16.3929	8.76053
ENSG00000100784	1	RPS6KA5	ribosomal protein S6 kinase A5 [Source:HGNC Symbol;Acc:HGNC:10434] && sp|O75582|KS6A5_HUMAN Ribosomal protein S6 kinase alpha-5 OS=Homo sapiens OX=9606 GN=RPS6KA5 PE=1 SV=1 && -	14:90847861-91060641	2.93352	2.50669	2.21404	2.59414	3.87354	4.49847	2.88689	3.77437	3.16505
ENSG00000100811	1	YY1	YY1 transcription factor [Source:HGNC Symbol;Acc:HGNC:12856] && sp|P25490|TYY1_HUMAN Transcriptional repressor protein YY1 OS=Homo sapiens OX=9606 GN=YY1 PE=1 SV=2 && -	14:100238298-100282788	15.4093	8.20106	13.3964	18.5619	22.56	13.6058	16.0022	12.343	18.0736
ENSG00000100823	1	APEX1	apurinic/apyrimidinic endodeoxyribonuclease 1 [Source:HGNC Symbol;Acc:HGNC:587] && sp|P27695|APEX1_HUMAN DNA-(apurinic or apyrimidinic site) endonuclease OS=Homo sapiens OX=9606 GN=APEX1 PE=1 SV=2 && -	14:20455191-20457772	13.4144	17.0398	6.52169	26.7274	13.2429	15.2711	7.47215	10.7221	16.3055
ENSG00000100836	1	PABPN1	poly(A) binding protein nuclear 1 [Source:HGNC Symbol;Acc:HGNC:8565] && sp|Q86U42|PABP2_HUMAN Polyadenylate-binding protein 2 OS=Homo sapiens OX=9606 GN=PABPN1 PE=1 SV=3 && -	14:23321457-23326163	32.2321	20.4801	28.4862	28.182	31.2102	26.6391	28.1423	28.4835	24.7817
ENSG00000100852	1	ARHGAP5	Rho GTPase activating protein 5 [Source:HGNC Symbol;Acc:HGNC:675] && sp|Q13017|RHG05_HUMAN Rho GTPase-activating protein 5 OS=Homo sapiens OX=9606 GN=ARHGAP5 PE=1 SV=2 && PF16512:p190-A and -B Rho GAPs FF domain|PF00620:RhoGAP domain|PF01846:FF domain	14:32076114-32159728	21.5069	28.3311	15.1019	33.3668	42.7567	22.8519	28.2707	15.4571	13.582
ENSG00000100883	1	SRP54	signal recognition particle 54 [Source:HGNC Symbol;Acc:HGNC:11301] && sp|Q2T9U1|SRP54_BOVIN Signal recognition particle 54 kDa protein OS=Bos taurus OX=9913 GN=SRP54 PE=2 SV=1 && -	14:34981957-35029686	13.5275	15.1474	14.2593	19.8776	19.3595	17.1293	15.0699	13.884	13.7948
ENSG00000100890	1	PRORP	protein only RNase P catalytic subunit [Source:HGNC Symbol;Acc:HGNC:19958] && sp|O15091|MRPP3_HUMAN Mitochondrial ribonuclease P catalytic subunit OS=Homo sapiens OX=9606 GN=PRORP PE=1 SV=2 && -	14:35121846-35277622	4.55435	7.70512	5.90521	8.19465	6.97051	5.85484	5.90533	5.79221	6.12675
ENSG00000101126	1	ADNP	activity dependent neuroprotector homeobox [Source:HGNC Symbol;Acc:HGNC:15766] && sp|Q9H2P0|ADNP_HUMAN Activity-dependent neuroprotector homeobox protein OS=Homo sapiens OX=9606 GN=ADNP PE=1 SV=1 && PF00046:Homeodomain	20:50888916-50931437	17.238	10.6522	10.5999	41.8687	33.2351	13.3423	18.8005	8.9783	18.4488
ENSG00000101138	1	CSTF1	cleavage stimulation factor subunit 1 [Source:HGNC Symbol;Acc:HGNC:2483] && sp|Q05048|CSTF1_HUMAN Cleavage stimulation factor subunit 1 OS=Homo sapiens OX=9606 GN=CSTF1 PE=1 SV=1 && PF00400:WD domain, G-beta repeat|PF16699:Cleavage stimulation factor subunit 1, dimerisation domain	20:56392371-56406362	8.90915	14.7368	8.11622	18.1312	17.5724	12.4086	9.31475	11.5215	9.65251
ENSG00000101193	1	GID8	GID complex subunit 8 homolog [Source:HGNC Symbol;Acc:HGNC:15857] && sp|Q9NWU2|GID8_HUMAN Glucose-induced degradation protein 8 homolog OS=Homo sapiens OX=9606 GN=GID8 PE=1 SV=1 && PF10607:CTLH/CRA C-terminal to LisH motif domain|PF08513:LisH	20:62938147-62948475	15.3943	10.5131	18.0893	27.8808	19.3011	19.0294	18.1763	15.2185	20.9959
ENSG00000101247	1	NDUFAF5	NADH:ubiquinone oxidoreductase complex assembly factor 5 [Source:HGNC Symbol;Acc:HGNC:15899] && sp|Q5TEU4|NDUF5_HUMAN Arginine-hydroxylase NDUFAF5, mitochondrial OS=Homo sapiens OX=9606 GN=NDUFAF5 PE=1 SV=1 && PF08241:Methyltransferase domain	20:13785007-13821580	7.08712	7.21967	7.31563	5.29272	7.7855	10.4157	7.54974	9.03473	6.33958
ENSG00000101311	1	FERMT1	FERM domain containing kindlin 1 [Source:HGNC Symbol;Acc:HGNC:15889] && sp|Q9BQL6|FERM1_HUMAN Fermitin family homolog 1 OS=Homo sapiens OX=9606 GN=FERMT1 PE=1 SV=1 && PF00169:PH domain|PF00373:FERM central domain|PF18124:Kindlin-2 N-terminal domain	20:6074845-6123214	5.2237	3.77047	5.7019	7.95662	6.19939	4.17418	5.41522	4.15832	4.23958
ENSG00000101337	1	TM9SF4	transmembrane 9 superfamily member 4 [Source:HGNC Symbol;Acc:HGNC:30797] && sp|Q92544|TM9S4_HUMAN Transmembrane 9 superfamily member 4 OS=Homo sapiens OX=9606 GN=TM9SF4 PE=1 SV=2 && PF02990:Endomembrane protein 70	20:32109714-32167258	19.6451	13.1966	22.3358	20.5191	20.6972	19.5704	18.6433	18.628	20.7004
ENSG00000101343	1	CRNKL1	crooked neck pre-mRNA splicing factor 1 [Source:HGNC Symbol;Acc:HGNC:15762] && sp|Q9BZJ0|CRNL1_HUMAN Crooked neck-like protein 1 OS=Homo sapiens OX=9606 GN=CRNKL1 PE=1 SV=4 && PF02184:HAT (Half-A-TPR) repeat	20:20034368-20056046	7.84983	11.4709	7.87876	12.752	14.244	8.15706	9.2944	9.21662	9.95467
ENSG00000101350	1	KIF3B	kinesin family member 3B [Source:HGNC Symbol;Acc:HGNC:6320] && sp|O15066|KIF3B_HUMAN Kinesin-like protein KIF3B OS=Homo sapiens OX=9606 GN=KIF3B PE=1 SV=1 && PF00225:Kinesin motor domain	20:32277651-32335011	6.91127	5.99434	6.00506	7.66109	8.44982	7.87303	6.6943	7.25127	5.98456
ENSG00000101367	1	MAPRE1	microtubule associated protein RP/EB family member 1 [Source:HGNC Symbol;Acc:HGNC:6890] && sp|Q15691|MARE1_HUMAN Microtubule-associated protein RP/EB family member 1 OS=Homo sapiens OX=9606 GN=MAPRE1 PE=1 SV=3 && PF00307:Calponin homology (CH) domain|PF03271:EB1-like C-terminal motif	20:32819954-32850405	19.9127	27.8365	21.7576	30.8615	27.8383	19.5439	25.1464	19.094	22.9659
ENSG00000101384	1	JAG1	jagged canonical Notch ligand 1 [Source:HGNC Symbol;Acc:HGNC:6188] && sp|P78504|JAG1_HUMAN Protein jagged-1 OS=Homo sapiens OX=9606 GN=JAG1 PE=1 SV=3 && PF07657:N terminus of Notch ligand|PF00008:EGF-like domain|PF01414:Delta serrate ligand	20:10637684-10673999	80.1352	68.68	128.267	191.314	132.09	117.193	121.116	88.2729	155.107
ENSG00000101417	1	PXMP4	peroxisomal membrane protein 4 [Source:HGNC Symbol;Acc:HGNC:15920] && sp|Q9Y6I8|PXMP4_HUMAN Peroxisomal membrane protein 4 OS=Homo sapiens OX=9606 GN=PXMP4 PE=1 SV=3 && PF02466:Tim17/Tim22/Tim23/Pmp24 family	20:33702758-33720319	3.05842	2.3111	3.84052	4.18206	2.63121	3.06054	2.97897	3.22481	3.1049
ENSG00000101421	1	CHMP4B	charged multivesicular body protein 4B [Source:HGNC Symbol;Acc:HGNC:16171] && sp|Q9H444|CHM4B_HUMAN Charged multivesicular body protein 4b OS=Homo sapiens OX=9606 GN=CHMP4B PE=1 SV=1 && PF03357:Snf7	20:33811348-33854366	16.6819	16.5152	17.1195	33.2087	25.2557	21.2629	29.1763	17.7232	24.034
ENSG00000101441	1	CST4	cystatin S [Source:HGNC Symbol;Acc:HGNC:2476] && sp|P01036|CYTS_HUMAN Cystatin-S OS=Homo sapiens OX=9606 GN=CST4 PE=1 SV=3 && PF00031:Cystatin domain	20:23685640-23689038	0	0	0	2.40304	1.46182	0	0	0	0
ENSG00000101443	1	WFDC2	WAP four-disulfide core domain 2 [Source:HGNC Symbol;Acc:HGNC:15939] && sp|Q9DAU7|WFDC2_MOUSE WAP four-disulfide core domain protein 2 OS=Mus musculus OX=10090 GN=Wfdc2 PE=1 SV=1 && -	20:45469753-45481532	4.97092	4.04338	5.59927	5.78488	5.8879	5.62576	4.50688	4.06433	6.43087
ENSG00000101557	1	USP14	ubiquitin specific peptidase 14 [Source:HGNC Symbol;Acc:HGNC:12612] && sp|P54578|UBP14_HUMAN Ubiquitin carboxyl-terminal hydrolase 14 OS=Homo sapiens OX=9606 GN=USP14 PE=1 SV=3 && -	18:158383-214629	8.22497	13.7882	10.3843	16.7028	19.5692	14.7819	13.9032	13.945	12.4142
ENSG00000101558	1	VAPA	VAMP associated protein A [Source:HGNC Symbol;Acc:HGNC:12648] && sp|Q9P0L0|VAPA_HUMAN Vesicle-associated membrane protein-associated protein A OS=Homo sapiens OX=9606 GN=VAPA PE=1 SV=3 && -	18:9914016-9960021	21.9364	29.0898	29.6923	40.0388	40.1699	30.7495	29.1691	26.2849	26.3913
ENSG00000101577	1	LPIN2	lipin 2 [Source:HGNC Symbol;Acc:HGNC:14450] && sp|Q92539|LPIN2_HUMAN Phosphatidate phosphatase LPIN2 OS=Homo sapiens OX=9606 GN=LPIN2 PE=1 SV=1 && -	18:2885296-3013144	7.5849	4.22276	6.03503	4.94437	12.5097	6.90201	4.82441	6.92585	6.53707
ENSG00000101624	1	CEP76	centrosomal protein 76 [Source:HGNC Symbol;Acc:HGNC:25727] && sp|Q8TAP6|CEP76_HUMAN Centrosomal protein of 76 kDa OS=Homo sapiens OX=9606 GN=CEP76 PE=1 SV=1 && -	18:12661833-12702777	3.08581	3.41373	2.45138	4.34533	4.99513	2.83709	3.56669	3.21176	3.37954
ENSG00000101654	1	RNMT	RNA guanine-7 methyltransferase [Source:HGNC Symbol;Acc:HGNC:10075] && sp|O43148|MCES_HUMAN mRNA cap guanine-N7 methyltransferase OS=Homo sapiens OX=9606 GN=RNMT PE=1 SV=1 && PF03291:mRNA capping enzyme	18:13726660-13764556	9.39459	10.6346	11.6572	12.4372	18.2019	9.20979	8.02711	8.43302	13.2902
ENSG00000101751	1	POLI	DNA polymerase iota [Source:HGNC Symbol;Acc:HGNC:9182] && sp|Q9UNA4|POLI_HUMAN DNA polymerase iota OS=Homo sapiens OX=9606 GN=POLI PE=1 SV=3 && PF00817:impB/mucB/samB family|PF11799:impB/mucB/samB family C-terminal domain	18:54269517-54321266	14.3422	14.2247	9.09842	15.4264	19.0996	15.6806	12.8118	12.9531	10.0455
ENSG00000101811	1	CSTF2	cleavage stimulation factor subunit 2 [Source:HGNC Symbol;Acc:HGNC:2484] && sp|P33240|CSTF2_HUMAN Cleavage stimulation factor subunit 2 OS=Homo sapiens OX=9606 GN=CSTF2 PE=1 SV=1 && PF00076:RNA recognition motif. (a.k.a. RRM, RBD, or RNP domain)|PF14327:Hinge domain of cleavage stimulation factor subunit 2|PF14304:Transcription termination and cleavage factor C-terminal	X:100820391-100841520	4.93148	4.92635	5.17968	6.02356	5.64551	4.42618	5.65096	4.0664	5.33129
ENSG00000101882	1	NKAP	NFKB activating protein [Source:HGNC Symbol;Acc:HGNC:29873] && sp|Q8N5F7|NKAP_HUMAN NF-kappa-B-activating protein OS=Homo sapiens OX=9606 GN=NKAP PE=1 SV=1 && PF06047:NF-kappa-B-activating protein C-terminal domain|PF15692:NF-kappa-B-activating protein	X:119920672-119943751	2.73086	3.17505	4.17166	5.03195	3.96404	3.6103	3.47629	3.70634	3.19028
ENSG00000101888	1	NXT2	nuclear transport factor 2 like export factor 2 [Source:HGNC Symbol;Acc:HGNC:18151] && sp|Q9NPJ8|NXT2_HUMAN NTF2-related export protein 2 OS=Homo sapiens OX=9606 GN=NXT2 PE=1 SV=1 && PF02136:Nuclear transport factor 2 (NTF2) domain	X:109535781-109544698	1.07418	2.91149	0.887121	2.95024	3.24831	1.43132	2.16823	1.58133	2.3923
ENSG00000101935	1	AMMECR1	AMMECR nuclear protein 1 [Source:HGNC Symbol;Acc:HGNC:467] && sp|Q9Y4X0|AMMR1_HUMAN AMME syndrome candidate gene 1 protein OS=Homo sapiens OX=9606 GN=AMMECR1 PE=1 SV=1 && PF01871:AMMECR1	X:110194186-110440318	7.24027	6.52033	7.72307	13.0739	8.37787	7.06452	6.76689	5.41649	6.02835
ENSG00000101972	1	STAG2	stromal antigen 2 [Source:HGNC Symbol;Acc:HGNC:11355] && sp|Q8N3U4|STAG2_HUMAN Cohesin subunit SA-2 OS=Homo sapiens OX=9606 GN=STAG2 PE=1 SV=3 && PF08514:STAG domain	X:123960212-124422664	28.8747	39.4356	30.6632	47.5465	51.6351	37.7719	30.694	34.615	31.8838
ENSG00000102096	1	PIM2	Pim-2 proto-oncogene, serine/threonine kinase [Source:HGNC Symbol;Acc:HGNC:8987] && sp|Q62070|PIM2_MOUSE Serine/threonine-protein kinase pim-2 OS=Mus musculus OX=10090 GN=Pim2 PE=1 SV=1 && PF00069:Protein kinase domain	X:48913182-48919024	1.41365	1.12618	1.56185	3.99648	3.51073	2.38533	2.63245	1.8956	2.56818
ENSG00000102158	1	MAGT1	magnesium transporter 1 [Source:HGNC Symbol;Acc:HGNC:28880] && sp|Q9H0U3|MAGT1_HUMAN Magnesium transporter protein 1 OS=Homo sapiens OX=9606 GN=MAGT1 PE=1 SV=1 && PF04756:OST3 / OST6 family, transporter family	X:77825747-77899271	10.9738	14.3028	12.8423	24.4228	9.37467	19.7015	11.6093	9.64241	13.6038
ENSG00000102172	1	SMS	spermine synthase [Source:HGNC Symbol;Acc:HGNC:11123] && sp|P52788|SPSY_HUMAN Spermine synthase OS=Homo sapiens OX=9606 GN=SMS PE=1 SV=2 && PF17284:Spermidine synthase tetramerisation domain|PF17950:S-adenosylmethionine decarboxylase N -terminal|PF01564:Spermine/spermidine synthase domain	X:21940709-21994837	10.1027	13.9484	12.4484	25.5593	20.1844	9.73923	22.4737	11.1001	14.3455
ENSG00000102189	1	EEA1	early endosome antigen 1 [Source:HGNC Symbol;Acc:HGNC:3185] && sp|Q15075|EEA1_HUMAN Early endosome antigen 1 OS=Homo sapiens OX=9606 GN=EEA1 PE=1 SV=2 && PF01363:FYVE zinc finger	12:92770637-92929331	6.79011	8.60552	6.34557	14.3101	9.62168	6.61415	7.4505	7.23168	8.13335
ENSG00000102218	1	RP2	RP2 activator of ARL3 GTPase [Source:HGNC Symbol;Acc:HGNC:10274] && sp|O75695|XRP2_HUMAN Protein XRP2 OS=Homo sapiens OX=9606 GN=RP2 PE=1 SV=4 && PF07986:Tubulin binding cofactor C	X:46837043-46882358	2.35987	4.21514	3.23393	6.76117	6.22051	4.00192	4.77017	4.04704	4.62763
ENSG00000102241	1	HTATSF1	HIV-1 Tat specific factor 1 [Source:HGNC Symbol;Acc:HGNC:5276] && sp|O43719|HTSF1_HUMAN HIV Tat-specific factor 1 OS=Homo sapiens OX=9606 GN=HTATSF1 PE=1 SV=1 && PF00076:RNA recognition motif. (a.k.a. RRM, RBD, or RNP domain)	X:136497079-136512346	14.9209	12.6693	11.0417	16.3549	23.8147	13.3763	11.2279	11.8407	11.7217
ENSG00000102349	1	KLF8	Kruppel like factor 8 [Source:HGNC Symbol;Acc:HGNC:6351] && sp|O95600|KLF8_HUMAN Krueppel-like factor 8 OS=Homo sapiens OX=9606 GN=KLF8 PE=1 SV=2 && -	X:56232356-56291531	3.86468	2.52732	4.28355	6.15605	6.20563	3.69852	5.06629	4.30772	5.08989
ENSG00000102383	1	ZDHHC15	zinc finger DHHC-type palmitoyltransferase 15 [Source:HGNC Symbol;Acc:HGNC:20342] && sp|Q96MV8|ZDH15_HUMAN Palmitoyltransferase ZDHHC15 OS=Homo sapiens OX=9606 GN=ZDHHC15 PE=1 SV=1 && PF01529:DHHC palmitoyltransferase	X:75368427-75523502	2.1309	2.25762	1.92695	2.99076	2.60661	1.96033	2.10886	2.26124	1.84633
ENSG00000102390	1	PBDC1	polysaccharide biosynthesis domain containing 1 [Source:HGNC Symbol;Acc:HGNC:28790] && sp|Q9BVG4|PBDC1_HUMAN Protein PBDC1 OS=Homo sapiens OX=9606 GN=PBDC1 PE=1 SV=1 && PF04669:Polysaccharide biosynthesis	X:76173040-76178314	6.73529	9.1005	5.02146	13.3803	8.63576	7.18941	7.99386	6.02073	9.37964
ENSG00000102471	1	NDFIP2	Nedd4 family interacting protein 2 [Source:HGNC Symbol;Acc:HGNC:18537] && sp|Q9NV92|NFIP2_HUMAN NEDD4 family-interacting protein 2 OS=Homo sapiens OX=9606 GN=NDFIP2 PE=1 SV=2 && -	13:79481155-79556077	8.8921	17.0042	16.3201	42.0314	23.7076	17.7999	21.662	13.6996	19.4301
ENSG00000102554	1	KLF5	Kruppel like factor 5 [Source:HGNC Symbol;Acc:HGNC:6349] && sp|Q13887|KLF5_HUMAN Krueppel-like factor 5 OS=Homo sapiens OX=9606 GN=KLF5 PE=1 SV=2 && PF00096:Zinc finger, C2H2 type	13:73054976-73077541	49.7037	48.4546	98.6729	253.714	114.379	85.4542	121.017	67.6837	163.01
ENSG00000102572	1	STK24	serine/threonine kinase 24 [Source:HGNC Symbol;Acc:HGNC:11403] && sp|Q99KH8|STK24_MOUSE Serine/threonine-protein kinase 24 OS=Mus musculus OX=10090 GN=Stk24 PE=1 SV=1 && -	13:98445185-98577940	14.2243	9.83474	14.2105	25.6574	22.6533	12.7851	17.2114	16.8124	19.2805
ENSG00000102580	1	DNAJC3	DnaJ heat shock protein family (Hsp40) member C3 [Source:HGNC Symbol;Acc:HGNC:9439] && sp|Q13217|DNJC3_HUMAN DnaJ homolog subfamily C member 3 OS=Homo sapiens OX=9606 GN=DNAJC3 PE=1 SV=1 && -	13:95677139-95794988	6.10002	10.9374	7.83132	12.1694	10.3948	9.89855	9.54832	9.41022	8.77829
ENSG00000102606	1	ARHGEF7	Rho guanine nucleotide exchange factor 7 [Source:HGNC Symbol;Acc:HGNC:15607] && sp|Q14155|ARHG7_HUMAN Rho guanine nucleotide exchange factor 7 OS=Homo sapiens OX=9606 GN=ARHGEF7 PE=1 SV=2 && PF00169:PH domain|PF00307:Calponin homology (CH) domain|PF00621:RhoGEF domain|PF07653:Variant SH3 domain|PF16615:Unstructured region one on RhoGEF 6 and 7|PF16614:Unstructured region two on RhoGEF 6 and 7	13:111114559-111305737	51.9465	38.5978	57.7055	46.6116	51.8362	76.2347	44.9593	54.3677	40.4317
ENSG00000102699	1	PARP4	poly(ADP-ribose) polymerase family member 4 [Source:HGNC Symbol;Acc:HGNC:271] && sp|Q9UKK3|PARP4_HUMAN Protein mono-ADP-ribosyltransferase PARP4 OS=Homo sapiens OX=9606 GN=PARP4 PE=1 SV=3 && PF00092:von Willebrand factor type A domain|PF08487:Vault protein inter-alpha-trypsin domain|PF00533:BRCA1 C Terminus (BRCT) domain|PF00644:Poly(ADP-ribose) polymerase catalytic domain	13:24420931-24512778	18.6908	18.3609	16.684	24.4269	23.5142	23.119	19.7457	20.7664	18.2076
ENSG00000102738	1	MRPS31	mitochondrial ribosomal protein S31 [Source:HGNC Symbol;Acc:HGNC:16632] && sp|Q92665|RT31_HUMAN 28S ribosomal protein S31, mitochondrial OS=Homo sapiens OX=9606 GN=MRPS31 PE=1 SV=3 && PF15433:Mitochondrial 28S ribosomal protein S31	13:40729128-40771190	10.7859	11.9849	9.2391	15.5214	15.9845	11.85	9.60265	11.9829	9.03856
ENSG00000102804	1	TSC22D1	TSC22 domain family member 1 [Source:HGNC Symbol;Acc:HGNC:16826] && sp|Q15714|T22D1_HUMAN TSC22 domain family protein 1 OS=Homo sapiens OX=9606 GN=TSC22D1 PE=1 SV=3 && PF01166:TSC-22/dip/bun family	13:44432143-44577147	60.0135	60.49	60.6909	49.9256	83.7366	68.0018	62.4387	68.4959	61.1244
ENSG00000102870	1	ZNF629	zinc finger protein 629 [Source:HGNC Symbol;Acc:HGNC:29008] && sp|Q9UEG4|ZN629_HUMAN Zinc finger protein 629 OS=Homo sapiens OX=9606 GN=ZNF629 PE=1 SV=2 && -	16:30778456-30787205	7.20892	3.79789	6.55355	7.76135	5.59699	6.31247	5.68088	6.08823	7.19133
ENSG00000102910	1	LONP2	lon peptidase 2, peroxisomal [Source:HGNC Symbol;Acc:HGNC:20598] && sp|Q86WA8|LONP2_HUMAN Lon protease homolog 2, peroxisomal OS=Homo sapiens OX=9606 GN=LONP2 PE=1 SV=1 && -	16:48244300-48363122	16.4171	14.4471	14.346	19.3828	17.3796	16.4399	15.1292	15.11	14.5342
ENSG00000102921	1	N4BP1	NEDD4 binding protein 1 [Source:HGNC Symbol;Acc:HGNC:29850] && sp|O75113|N4BP1_HUMAN NEDD4-binding protein 1 OS=Homo sapiens OX=9606 GN=N4BP1 PE=1 SV=4 && -	16:48538726-48620148	15.1057	12.9902	18.2237	28.4245	19.4972	17.3906	16.2478	14.1953	20.053
ENSG00000103018	1	CYB5B	cytochrome b5 type B [Source:HGNC Symbol;Acc:HGNC:24374] && sp|O43169|CYB5B_HUMAN Cytochrome b5 type B OS=Homo sapiens OX=9606 GN=CYB5B PE=1 SV=3 && PF00173:Cytochrome b5-like Heme/Steroid binding domain	16:69398402-69466264	8.76549	7.81769	4.35456	7.64422	8.32261	7.01039	7.77717	7.21545	7.13078
ENSG00000103111	1	MON1B	MON1 homolog B, secretory trafficking associated [Source:HGNC Symbol;Acc:HGNC:25020] && sp|Q7L1V2|MON1B_HUMAN Vacuolar fusion protein MON1 homolog B OS=Homo sapiens OX=9606 GN=MON1B PE=1 SV=1 && -	16:77190835-77202398	6.57621	4.11166	6.48147	7.32554	6.44667	5.18244	5.35749	6.2385	6.64694
ENSG00000103222	1	ABCC1	ATP binding cassette subfamily C member 1 [Source:HGNC Symbol;Acc:HGNC:51] && sp|P33527|MRP1_HUMAN Multidrug resistance-associated protein 1 OS=Homo sapiens OX=9606 GN=ABCC1 PE=1 SV=3 && -	16:15949138-16143257	11.8918	9.55091	15.3937	12.6547	17.9002	21.5205	15.4112	9.83104	13.4888
ENSG00000103342	1	GSPT1	G1 to S phase transition 1 [Source:HGNC Symbol;Acc:HGNC:4621] && sp|Q8R050|ERF3A_MOUSE Eukaryotic peptide chain release factor GTP-binding subunit ERF3A OS=Mus musculus OX=10090 GN=Gspt1 PE=1 SV=2 && PF00009:Elongation factor Tu GTP binding domain|PF03144:Elongation factor Tu domain 2|PF03143:Elongation factor Tu C-terminal domain	16:11868128-11916082	14.774	15.8241	14.5762	26.5929	22.7787	20.5604	14.7217	13.9193	18.9648
ENSG00000103365	1	GGA2	golgi associated, gamma adaptin ear containing, ARF binding protein 2 [Source:HGNC Symbol;Acc:HGNC:16064] && sp|Q9UJY4|GGA2_HUMAN ADP-ribosylation factor-binding protein GGA2 OS=Homo sapiens OX=9606 GN=GGA2 PE=1 SV=3 && -	16:23463542-23521995	23.9907	13.7208	20.5611	21.3095	24.4133	21.3372	18.9459	22.6032	17.551
ENSG00000103404	1	USP31	ubiquitin specific peptidase 31 [Source:HGNC Symbol;Acc:HGNC:20060] && sp|Q70CQ4|UBP31_HUMAN Ubiquitin carboxyl-terminal hydrolase 31 OS=Homo sapiens OX=9606 GN=USP31 PE=2 SV=2 && PF00443:Ubiquitin carboxyl-terminal hydrolase	16:23061406-23149452	7.19033	7.99561	9.94673	7.6187	8.70188	13.1309	10.8874	7.73914	7.58926
ENSG00000103642	1	LACTB	lactamase beta [Source:HGNC Symbol;Acc:HGNC:16468] && sp|P83111|LACTB_HUMAN Serine beta-lactamase-like protein LACTB, mitochondrial OS=Homo sapiens OX=9606 GN=LACTB PE=1 SV=2 && PF00144:Beta-lactamase	15:63121833-63142061	1.65871	2.68637	3.73487	3.55428	3.43578	4.18935	2.62981	3.23628	2.24367
ENSG00000103671	1	TRIP4	thyroid hormone receptor interactor 4 [Source:HGNC Symbol;Acc:HGNC:12310] && sp|Q15650|TRIP4_HUMAN Activating signal cointegrator 1 OS=Homo sapiens OX=9606 GN=TRIP4 PE=1 SV=4 && PF06221:Putative zinc finger motif, C2HC5-type|PF04266:ASCH domain	15:64387748-64455303	4.54266	9.57603	9.00278	10.6223	8.73364	8.32838	8.58128	9.14635	7.53666
ENSG00000103769	1	RAB11A	RAB11A, member RAS oncogene family [Source:HGNC Symbol;Acc:HGNC:9760] && sp|P62490|RB11A_CANLF Ras-related protein Rab-11A OS=Canis lupus familiaris OX=9615 GN=RAB11A PE=2 SV=3 && PF00071:Ras family	15:65726054-65891989	16.6489	24.2954	20.9078	42.3257	35.2151	20.4122	32.0482	23.1337	28.0536
ENSG00000104164	1	BLOC1S6	biogenesis of lysosomal organelles complex 1 subunit 6 [Source:HGNC Symbol;Acc:HGNC:8549] && sp|Q9UL45|BL1S6_HUMAN Biogenesis of lysosome-related organelles complex 1 subunit 6 OS=Homo sapiens OX=9606 GN=BLOC1S6 PE=1 SV=1 && -	15:45587214-45615945	5.64113	13.7172	14.2869	18.2736	19.6471	14.0691	11.626	11.9351	13.6029
ENSG00000104205	1	SGK3	serum/glucocorticoid regulated kinase family member 3 [Source:HGNC Symbol;Acc:HGNC:10812] && sp|Q96BR1|SGK3_HUMAN Serine/threonine-protein kinase Sgk3 OS=Homo sapiens OX=9606 GN=SGK3 PE=1 SV=1 && PF00069:Protein kinase domain|PF00787:PX domain	8:66712734-66862022	3.57974	3.11588	4.24001	3.92857	5.26166	3.98374	4.05204	3.59936	4.50683
ENSG00000104267	1	CA2	carbonic anhydrase 2 [Source:HGNC Symbol;Acc:HGNC:1373] && sp|P00918|CAH2_HUMAN Carbonic anhydrase 2 OS=Homo sapiens OX=9606 GN=CA2 PE=1 SV=2 && PF00194:Eukaryotic-type carbonic anhydrase	8:85463968-85481493	1.02713	1.5253	2.16089	2.28262	4.69267	1.28534	3.1333	1.32244	2.36216
ENSG00000104312	1	RIPK2	receptor interacting serine/threonine kinase 2 [Source:HGNC Symbol;Acc:HGNC:10020] && sp|O43353|RIPK2_HUMAN Receptor-interacting serine/threonine-protein kinase 2 OS=Homo sapiens OX=9606 GN=RIPK2 PE=1 SV=2 && PF07714:Protein tyrosine kinase|PF00619:Caspase recruitment domain	8:89757806-89791064	1.99337	4.47391	3.9285	4.05677	6.28155	4.62878	3.96129	3.46429	3.66576
ENSG00000104325	1	DECR1	2,4-dienoyl-CoA reductase 1 [Source:HGNC Symbol;Acc:HGNC:2753] && sp|Q16698|DECR_HUMAN 2,4-dienoyl-CoA reductase [(3E)-enoyl-CoA-producing], mitochondrial OS=Homo sapiens OX=9606 GN=DECR1 PE=1 SV=1 && PF13561:Enoyl-(Acyl carrier protein) reductase	8:90001405-90053633	15.9216	12.9525	9.16517	25.1748	19.3276	16.5654	13.9228	15.9509	13.8206
ENSG00000104331	1	BPNT2	3'(2'), 5'-bisphosphate nucleotidase 2 [Source:HGNC Symbol;Acc:HGNC:26019] && sp|Q9NX62|IMPA3_HUMAN Golgi-resident adenosine 3',5'-bisphosphate 3'-phosphatase OS=Homo sapiens OX=9606 GN=BPNT2 PE=1 SV=1 && -	8:56957931-56993867	11.8059	14.8495	13.6114	17.4286	16.8176	12.7737	12.3608	15.3201	13.3714
ENSG00000104332	1	SFRP1	secreted frizzled related protein 1 [Source:HGNC Symbol;Acc:HGNC:10776] && sp|Q8N474|SFRP1_HUMAN Secreted frizzled-related protein 1 OS=Homo sapiens OX=9606 GN=SFRP1 PE=1 SV=1 && PF01759:UNC-6/NTR/C345C module|PF01392:Fz domain	8:41261962-41309473	19.0679	23.3369	21.7995	27.3646	42.3844	16.4281	23.4013	20.4322	33.85
ENSG00000104341	1	LAPTM4B	lysosomal protein transmembrane 4 beta [Source:HGNC Symbol;Acc:HGNC:13646] && sp|Q86VI4|LAP4B_HUMAN Lysosomal-associated transmembrane protein 4B OS=Homo sapiens OX=9606 GN=LAPTM4B PE=1 SV=2 && PF03821:Golgi 4-transmembrane spanning transporter	8:97775057-97853013	13.9081	29.1615	20.5727	37.6471	27.8874	16.1546	20.6796	24.3504	30.2858
ENSG00000104388	1	RAB2A	RAB2A, member RAS oncogene family [Source:HGNC Symbol;Acc:HGNC:9763] && sp|P61105|RAB2A_CANLF Ras-related protein Rab-2A OS=Canis lupus familiaris OX=9615 GN=RAB2A PE=1 SV=1 && PF00071:Ras family	8:60516936-60623644	24.6787	20.9882	18.2692	38.3347	33.8372	26.1682	30.1062	27.8968	26.8495
ENSG00000104412	1	EMC2	ER membrane protein complex subunit 2 [Source:HGNC Symbol;Acc:HGNC:28963] && sp|Q15006|EMC2_HUMAN ER membrane protein complex subunit 2 OS=Homo sapiens OX=9606 GN=EMC2 PE=1 SV=1 && PF14559:Tetratricopeptide repeat	8:108443601-108489196	6.63334	10.8917	7.54577	12.6426	10.9205	7.26365	8.26502	9.41788	9.65985
ENSG00000104442	1	ARMC1	armadillo repeat containing 1 [Source:HGNC Symbol;Acc:HGNC:17684] && sp|Q9NVT9|ARMC1_HUMAN Armadillo repeat-containing protein 1 OS=Homo sapiens OX=9606 GN=ARMC1 PE=1 SV=1 && -	8:65602458-65634217	9.08016	11.2048	7.5616	11.6595	11.9573	8.49266	10.2077	8.19763	8.10347
ENSG00000104497	1	SNX16	sorting nexin 16 [Source:HGNC Symbol;Acc:HGNC:14980] && sp|P57768|SNX16_HUMAN Sorting nexin-16 OS=Homo sapiens OX=9606 GN=SNX16 PE=1 SV=2 && PF00787:PX domain	8:81799581-81842866	1.26485	4.95053	3.51597	9.60195	6.0113	4.23442	4.53689	5.36137	4.17983
ENSG00000104549	1	SQLE	squalene epoxidase [Source:HGNC Symbol;Acc:HGNC:11279] && sp|Q14534|ERG1_HUMAN Squalene monooxygenase OS=Homo sapiens OX=9606 GN=SQLE PE=1 SV=3 && PF08491:Squalene epoxidase	8:124998497-125022283	16.2199	28.4529	22.9706	31.5612	34.0898	18.1483	23.1827	15.6978	23.2403
ENSG00000104660	1	LEPROTL1	leptin receptor overlapping transcript like 1 [Source:HGNC Symbol;Acc:HGNC:6555] && sp|O95214|LERL1_HUMAN Leptin receptor overlapping transcript-like 1 OS=Homo sapiens OX=9606 GN=LEPROTL1 PE=1 SV=2 && PF04133:Vacuolar protein sorting 55	8:30095408-30177208	6.65815	6.46308	6.63864	9.41516	7.75494	4.90047	7.14208	6.23803	7.34411
ENSG00000104695	1	PPP2CB	protein phosphatase 2 catalytic subunit beta [Source:HGNC Symbol;Acc:HGNC:9300] && sp|P62714|PP2AB_HUMAN Serine/threonine-protein phosphatase 2A catalytic subunit beta isoform OS=Homo sapiens OX=9606 GN=PPP2CB PE=1 SV=1 && PF00149:Calcineurin-like phosphoesterase	8:30774457-30814314	19.5219	27.9128	21.06	32.6445	33.3036	27.3187	32.2878	25.3635	26.1085
ENSG00000104756	1	KCTD9	potassium channel tetramerization domain containing 9 [Source:HGNC Symbol;Acc:HGNC:22401] && sp|Q7L273|KCTD9_HUMAN BTB/POZ domain-containing protein KCTD9 OS=Homo sapiens OX=9606 GN=KCTD9 PE=1 SV=1 && PF11834:KHA, dimerisation domain of potassium ion channel|PF00805:Pentapeptide repeats (8 copies)|PF02214:BTB/POZ domain	8:25351308-25458476	9.08479	11.1531	12.2392	18.3965	15.2314	12.2605	12.2879	9.63642	13.6839
ENSG00000104763	1	ASAH1	N-acylsphingosine amidohydrolase 1 [Source:HGNC Symbol;Acc:HGNC:735] && sp|Q86U02|CN165_HUMAN Putative uncharacterized protein encoded by LINC00596 OS=Homo sapiens OX=9606 GN=LINC00596 PE=5 SV=1 && -	8:18055992-18084998	17.5824	19.1415	22.9624	36.5139	41.7998	15.2018	16.7693	20.3171	36.1456
ENSG00000104765	1	BNIP3L	BCL2 interacting protein 3 like [Source:HGNC Symbol;Acc:HGNC:1085] && sp|O60238|BNI3L_HUMAN BCL2/adenovirus E1B 19 kDa protein-interacting protein 3-like OS=Homo sapiens OX=9606 GN=BNIP3L PE=1 SV=1 && PF06553:BNIP3	8:26383054-26505636	21.7327	29.6625	21.4324	50.1484	51.2476	26.6477	33.17	33.0332	32.1814
ENSG00000105185	1	PDCD5	programmed cell death 5 [Source:HGNC Symbol;Acc:HGNC:8764] && sp|O14737|PDCD5_HUMAN Programmed cell death protein 5 OS=Homo sapiens OX=9606 GN=PDCD5 PE=1 SV=3 && PF01984:Double-stranded DNA-binding domain	19:32581190-32587453	11.5196	19.6105	12.1785	21.5568	16.5997	10.5594	15.3789	12.458	15.8723
ENSG00000105186	1	ANKRD27	ankyrin repeat domain 27 [Source:HGNC Symbol;Acc:HGNC:25310] && sp|Q96NW4|ANR27_HUMAN Ankyrin repeat domain-containing protein 27 OS=Homo sapiens OX=9606 GN=ANKRD27 PE=1 SV=2 && PF02204:Vacuolar sorting protein 9 (VPS9) domain|PF12796:Ankyrin repeats (3 copies)|PF13857:Ankyrin repeats (many copies)	19:32597006-32676597	9.57066	8.24661	10.7642	9.99711	11.9701	9.49462	9.53041	9.32495	8.87637
ENSG00000105323	1	HNRNPUL1	heterogeneous nuclear ribonucleoprotein U like 1 [Source:HGNC Symbol;Acc:HGNC:17011] && sp|Q9BUJ2|HNRL1_HUMAN Heterogeneous nuclear ribonucleoprotein U-like protein 1 OS=Homo sapiens OX=9606 GN=HNRNPUL1 PE=1 SV=2 && PF02037:SAP domain|PF13671:AAA domain|PF00622:SPRY domain	19:41262496-41307787	54.8451	48.8368	60.7079	68.8414	60.632	55.194	62.1403	51.2232	59.3078
ENSG00000105373	1	NOP53	NOP53 ribosome biogenesis factor [Source:HGNC Symbol;Acc:HGNC:4333] && sp|Q9NZM5|NOP53_HUMAN Ribosome biogenesis protein NOP53 OS=Homo sapiens OX=9606 GN=NOP53 PE=1 SV=2 && -	19:47745546-47757058	34.6024	48.4348	47.1439	67.2605	45.8858	53.6692	64.253	39.4771	46.5568
ENSG00000105438	1	KDELR1	KDEL endoplasmic reticulum protein retention receptor 1 [Source:HGNC Symbol;Acc:HGNC:6304] && sp|P24390|ERD21_HUMAN ER lumen protein-retaining receptor 1 OS=Homo sapiens OX=9606 GN=KDELR1 PE=1 SV=1 && PF00810:ER lumen protein retaining receptor	19:48382575-48391551	50.4074	52.3622	59.3455	60.3269	59.8553	53.2998	53.427	55.7783	56.1782
ENSG00000105523	1	FAM83E	family with sequence similarity 83 member E [Source:HGNC Symbol;Acc:HGNC:25972] && sp|Q2M2I3|FA83E_HUMAN Protein FAM83E OS=Homo sapiens OX=9606 GN=FAM83E PE=1 SV=2 && -	19:48599961-48615076	2.61025	0.700927	3.07152	4.59476	2.2841	2.01057	1.44117	2.01017	3.80113
ENSG00000105708	1	ZNF14	zinc finger protein 14 [Source:HGNC Symbol;Acc:HGNC:12924] && sp|P17017|ZNF14_HUMAN Zinc finger protein 14 OS=Homo sapiens OX=9606 GN=ZNF14 PE=2 SV=3 && PF01352:KRAB box	19:19710472-19733112	4.01097	5.11086	3.55106	6.1045	8.68487	4.54726	4.07263	3.76448	4.05646
ENSG00000105778	1	AVL9	AVL9 cell migration associated [Source:HGNC Symbol;Acc:HGNC:28994] && sp|Q86U02|CN165_HUMAN Putative uncharacterized protein encoded by LINC00596 OS=Homo sapiens OX=9606 GN=LINC00596 PE=5 SV=1 && -	7:32480824-32588726	14.6547	12.3332	17.0854	17.3931	18.8629	20.2952	13.6735	14.7135	12.4501
ENSG00000105784	1	RUNDC3B	RUN domain containing 3B [Source:HGNC Symbol;Acc:HGNC:30286] && sp|Q96NL0|RUN3B_HUMAN RUN domain-containing protein 3B OS=Homo sapiens OX=9606 GN=RUNDC3B PE=2 SV=1 && PF02759:RUN domain	7:87627548-87832296	0.281108	0.522755	0.329732	2.01806	0.997102	0.399164	0.300496	0.43461	0.363692
ENSG00000105792	1	CFAP69	cilia and flagella associated protein 69 [Source:HGNC Symbol;Acc:HGNC:26107] && sp|A5D8W1|CFA69_HUMAN Cilia- and flagella-associated protein 69 OS=Homo sapiens OX=9606 GN=CFAP69 PE=1 SV=3 && -	7:90245174-90311063	1.39379	2.84863	1.25541	2.34249	2.88369	2.6782	1.72852	1.83072	1.08973
ENSG00000105793	1	GTPBP10	GTP binding protein 10 [Source:HGNC Symbol;Acc:HGNC:25106] && sp|A4D1E9|GTPBA_HUMAN GTP-binding protein 10 OS=Homo sapiens OX=9606 GN=GTPBP10 PE=1 SV=1 && PF01018:GTP1/OBG|PF01926:50S ribosome-binding GTPase	7:90335223-90391453	1.80921	2.43195	2.39717	4.09534	2.79019	3.57157	2.62495	2.85146	3.2411
ENSG00000105829	1	BET1	Bet1 golgi vesicular membrane trafficking protein [Source:HGNC Symbol;Acc:HGNC:14562] && sp|O15155|BET1_HUMAN BET1 homolog OS=Homo sapiens OX=9606 GN=BET1 PE=1 SV=1 && -	7:93962762-94004382	4.71733	9.93137	7.22722	9.11776	11.9651	8.62825	8.76266	10.0628	7.9493
ENSG00000105835	1	NAMPT	nicotinamide phosphoribosyltransferase [Source:HGNC Symbol;Acc:HGNC:30092] && sp|P43490|NAMPT_HUMAN Nicotinamide phosphoribosyltransferase OS=Homo sapiens OX=9606 GN=NAMPT PE=1 SV=1 && -	7:106248298-106285966	6.8826	21.3575	14.1808	29.5499	48.2701	13.9794	18.7327	12.0947	14.7031
ENSG00000105855	1	ITGB8	integrin subunit beta 8 [Source:HGNC Symbol;Acc:HGNC:6163] && sp|P26012|ITB8_HUMAN Integrin beta-8 OS=Homo sapiens OX=9606 GN=ITGB8 PE=1 SV=1 && -	7:20330702-20415754	18.0449	31.5603	18.8557	31.3055	20.7239	33.549	25.938	21.9362	20.1281
ENSG00000105856	1	HBP1	HMG-box transcription factor 1 [Source:HGNC Symbol;Acc:HGNC:23200] && sp|O60381|HBP1_HUMAN HMG box-containing protein 1 OS=Homo sapiens OX=9606 GN=HBP1 PE=1 SV=2 && PF08517:Ataxin-1 and HBP1 module (AXH)|PF00505:HMG (high mobility group) box	7:107168961-107202522	11.9095	22.262	17.4273	25.0019	28.6326	18.0156	18.2577	14.9301	18.0719
ENSG00000105877	1	DNAH11	dynein axonemal heavy chain 11 [Source:HGNC Symbol;Acc:HGNC:2942] && sp|Q96DT5|DYH11_HUMAN Dynein axonemal heavy chain 11 OS=Homo sapiens OX=9606 GN=DNAH11 PE=1 SV=4 && PF18198:Dynein heavy chain AAA lid domain|PF12777:Microtubule-binding stalk of dynein motor|PF08385:Dynein heavy chain, N-terminal region 1|PF18199:Dynein heavy chain C-terminal domain|PF08393:Dynein heavy chain, N-terminal region…	7:21543039-21901839	1.70688	1.22206	2.29205	3.55669	4.58231	2.49961	2.27464	3.31721	2.48575
ENSG00000105887	1	MTPN	myotrophin [Source:HGNC Symbol;Acc:HGNC:15667] && sp|Q3T0F7|MTPN_BOVIN Myotrophin OS=Bos taurus OX=9913 GN=MTPN PE=1 SV=3 && PF12796:Ankyrin repeats (3 copies)	7:135926760-135977359	20.2689	31.2208	22.1031	48.9931	45.2325	26.6096	35.1687	29.2097	37.3044
ENSG00000105926	1	PALS2	protein associated with LIN7 2, MAGUK p55 family member [Source:HGNC Symbol;Acc:HGNC:18167] && sp|Q9NZW5|PALS2_HUMAN Protein PALS2 OS=Homo sapiens OX=9606 GN=PALS2 PE=1 SV=2 && PF00595:PDZ domain|PF02828:L27 domain|PF07653:Variant SH3 domain|PF00625:Guanylate kinase	7:24573268-24694193	5.73167	8.55602	8.56009	6.65583	11.8518	9.01995	6.82543	7.65733	8.29341
ENSG00000105929	1	ATP6V0A4	ATPase H+ transporting V0 subunit a4 [Source:HGNC Symbol;Acc:HGNC:866] && sp|Q9HBG4|VPP4_HUMAN V-type proton ATPase 116 kDa subunit a isoform 4 OS=Homo sapiens OX=9606 GN=ATP6V0A4 PE=1 SV=2 && PF01496:V-type ATPase 116kDa subunit family	7:138706294-138799560	0.126244	0.018964	0.215274	1.66271	0.632136	1.14971	0.845365	0.936427	0.485723
ENSG00000105976	1	MET	MET proto-oncogene, receptor tyrosine kinase [Source:HGNC Symbol;Acc:HGNC:7029] && sp|P08581|MET_HUMAN Hepatocyte growth factor receptor OS=Homo sapiens OX=9606 GN=MET PE=1 SV=4 && -	7:116672196-116798377	2.99854	3.50228	3.00927	4.62551	6.65721	2.24335	3.59627	3.80581	0.972438
ENSG00000105983	1	LMBR1	limb development membrane protein 1 [Source:HGNC Symbol;Acc:HGNC:13243] && sp|Q8WVP7|LMBR1_HUMAN Limb region 1 protein homolog OS=Homo sapiens OX=9606 GN=LMBR1 PE=1 SV=1 && PF04791:LMBR1-like membrane protein	7:156668946-156893216	11.339	13.0739	12.2319	15.2603	13.1836	14.5699	10.5916	14.4813	15.7903
ENSG00000105993	1	DNAJB6	DnaJ heat shock protein family (Hsp40) member B6 [Source:HGNC Symbol;Acc:HGNC:14888] && sp|O75190|DNJB6_HUMAN DnaJ homolog subfamily B member 6 OS=Homo sapiens OX=9606 GN=DNAJB6 PE=1 SV=2 && -	7:157335381-157417439	24.3324	23.0476	34.7846	32.1063	35.4589	26.1467	27.3384	25.7429	28.9219
ENSG00000106025	1	TSPAN12	tetraspanin 12 [Source:HGNC Symbol;Acc:HGNC:21641] && sp|O95859|TSN12_HUMAN Tetraspanin-12 OS=Homo sapiens OX=9606 GN=TSPAN12 PE=1 SV=1 && -	7:120787320-120858402	1.10804	2.25169	2.14022	1.96705	2.69778	1.88801	1.41517	1.43758	3.09295
ENSG00000106070	1	GRB10	growth factor receptor bound protein 10 [Source:HGNC Symbol;Acc:HGNC:4564] && sp|Q13322|GRB10_HUMAN Growth factor receptor-bound protein 10 OS=Homo sapiens OX=9606 GN=GRB10 PE=1 SV=2 && -	7:50590063-50793462	17.9842	15.1408	17.1701	11.8083	22.3418	28.5772	21.1902	19.8317	17.4002
ENSG00000106100	1	NOD1	nucleotide binding oligomerization domain containing 1 [Source:HGNC Symbol;Acc:HGNC:16390] && sp|Q9Y239|NOD1_HUMAN Nucleotide-binding oligomerization domain-containing protein 1 OS=Homo sapiens OX=9606 GN=NOD1 PE=1 SV=1 && -	7:30424527-30478784	7.11617	4.47596	5.19027	5.44098	6.97233	6.65795	6.21007	6.29625	4.78378
ENSG00000106245	1	BUD31	BUD31 homolog [Source:HGNC Symbol;Acc:HGNC:29629] && sp|Q2NKU3|BUD31_BOVIN Protein BUD31 homolog OS=Bos taurus OX=9913 GN=BUD31 PE=2 SV=1 && PF01125:G10 protein	7:99408641-99419616	8.8396	12.0172	10.3001	16.7653	15.1665	9.54478	13.9857	10.8516	13.2502
ENSG00000106261	1	ZKSCAN1	zinc finger with KRAB and SCAN domains 1 [Source:HGNC Symbol;Acc:HGNC:13101] && sp|P17029|ZKSC1_HUMAN Zinc finger protein with KRAB and SCAN domains 1 OS=Homo sapiens OX=9606 GN=ZKSCAN1 PE=1 SV=3 && PF01352:KRAB box|PF02023:SCAN domain|PF00096:Zinc finger, C2H2 type	7:100015572-100041689	23.5609	18.5807	19.3051	33.0192	28.4997	23.6887	20.3385	20.6364	23.3585
ENSG00000106278	1	PTPRZ1	protein tyrosine phosphatase receptor type Z1 [Source:HGNC Symbol;Acc:HGNC:9685] && sp|P23471|PTPRZ_HUMAN Receptor-type tyrosine-protein phosphatase zeta OS=Homo sapiens OX=9606 GN=PTPRZ1 PE=1 SV=4 && PF00102:Protein-tyrosine phosphatase|PF00041:Fibronectin type III domain|PF00194:Eukaryotic-type carbonic anhydrase	7:121873089-122062036	15.7638	24.6074	23.207	41.679	22.0036	19.6489	17.4087	17.8402	20.9518
ENSG00000106299	1	WASL	WASP like actin nucleation promoting factor [Source:HGNC Symbol;Acc:HGNC:12735] && sp|O00401|WASL_HUMAN Neural Wiskott-Aldrich syndrome protein OS=Homo sapiens OX=9606 GN=WASL PE=1 SV=2 && PF00568:WH1 domain|PF02205:WH2 motif|PF00786:P21-Rho-binding domain	7:123681943-123749003	10.1626	13.7277	11.4715	16.0482	15.271	12.7147	12.5713	13.7075	12.0601
ENSG00000106392	1	C1GALT1	core 1 synthase, glycoprotein-N-acetylgalactosamine 3-beta-galactosyltransferase 1 [Source:HGNC Symbol;Acc:HGNC:24337] && sp|Q9NS00|C1GLT_HUMAN Glycoprotein-N-acetylgalactosamine 3-beta-galactosyltransferase 1 OS=Homo sapiens OX=9606 GN=C1GALT1 PE=1 SV=1 && PF02434:Fringe-like	7:7156934-7248616	11.8552	18.4963	13.9844	37.1812	19.0695	16.6468	16.574	11.3992	15.4525
ENSG00000106460	1	TMEM106B	transmembrane protein 106B [Source:HGNC Symbol;Acc:HGNC:22407] && sp|Q9NUM4|T106B_HUMAN Transmembrane protein 106B OS=Homo sapiens OX=9606 GN=TMEM106B PE=1 SV=2 && -	7:12211270-12243367	6.82269	9.31182	7.4961	11.4025	22.6723	11.2646	8.86857	7.42328	6.69731
ENSG00000106524	1	ANKMY2	ankyrin repeat and MYND domain containing 2 [Source:HGNC Symbol;Acc:HGNC:25370] && sp|Q8IV38|ANKY2_HUMAN Ankyrin repeat and MYND domain-containing protein 2 OS=Homo sapiens OX=9606 GN=ANKMY2 PE=1 SV=1 && PF12796:Ankyrin repeats (3 copies)	7:16599779-16645817	11.423	13.3488	10.2259	10.851	16.8088	12.9486	11.5836	14.4031	10.7885
ENSG00000106588	1	PSMA2	proteasome 20S subunit alpha 2 [Source:HGNC Symbol;Acc:HGNC:9531] && sp|Q3T0Y5|PSA2_BOVIN Proteasome subunit alpha type-2 OS=Bos taurus OX=9913 GN=PSMA2 PE=1 SV=3 && -	7:42916828-42932185	5.94663	13.0995	6.85589	15.8133	13.2296	10.1699	10.015	9.5572	10.5282
ENSG00000106617	1	PRKAG2	protein kinase AMP-activated non-catalytic subunit gamma 2 [Source:HGNC Symbol;Acc:HGNC:9386] && sp|Q9UGJ0|AAKG2_HUMAN 5'-AMP-activated protein kinase subunit gamma-2 OS=Homo sapiens OX=9606 GN=PRKAG2 PE=1 SV=1 && -	7:151556124-151877125	6.04836	6.84742	7.51576	6.33139	6.63307	8.39917	8.95484	6.04528	5.62444
ENSG00000106688	1	SLC1A1	solute carrier family 1 member 1 [Source:HGNC Symbol;Acc:HGNC:10939] && sp|P43005|EAA3_HUMAN Excitatory amino acid transporter 3 OS=Homo sapiens OX=9606 GN=SLC1A1 PE=1 SV=2 && PF00375:Sodium:dicarboxylate symporter family	9:4490468-4587469	1.35417	1.5655	1.49016	2.06677	2.10195	1.77774	2.12154	1.72443	1.55761
ENSG00000106733	1	NMRK1	nicotinamide riboside kinase 1 [Source:HGNC Symbol;Acc:HGNC:26057] && sp|Q9NWW6|NRK1_HUMAN Nicotinamide riboside kinase 1 OS=Homo sapiens OX=9606 GN=NMRK1 PE=1 SV=1 && PF13238:AAA domain	9:75060573-75088217	6.74184	7.4602	8.03369	14.8821	9.82767	5.91628	4.73014	8.07791	9.99487
ENSG00000106771	1	TMEM245	transmembrane protein 245 [Source:HGNC Symbol;Acc:HGNC:1363] && sp|Q9H330|TM245_HUMAN Transmembrane protein 245 OS=Homo sapiens OX=9606 GN=TMEM245 PE=1 SV=3 && PF01594:AI-2E family transporter	9:109015135-109119947	13.7693	11.525	12.5111	16.5418	14.9869	14.3122	11.5882	13.3249	13.777
ENSG00000106780	1	MEGF9	multiple EGF like domains 9 [Source:HGNC Symbol;Acc:HGNC:3234] && sp|Q9H1U4|MEGF9_HUMAN Multiple epidermal growth factor-like domains protein 9 OS=Homo sapiens OX=9606 GN=MEGF9 PE=2 SV=3 && PF00053:Laminin EGF domain	9:120600811-120714470	7.46551	8.06113	7.33132	10.2464	8.54303	9.86754	6.73674	6.44274	7.52806
ENSG00000107036	1	RIC1	RIC1 homolog, RAB6A GEF complex partner 1 [Source:HGNC Symbol;Acc:HGNC:17686] && sp|Q4ADV7|RIC1_HUMAN Guanine nucleotide exchange factor subunit RIC1 OS=Homo sapiens OX=9606 GN=RIC1 PE=1 SV=2 && PF07064:RIC1	9:5629025-5776557	16.0488	14.9495	12.8137	16.2088	18.7337	14.7294	13.5161	16.8291	15.6944
ENSG00000107104	1	KANK1	KN motif and ankyrin repeat domains 1 [Source:HGNC Symbol;Acc:HGNC:19309] && sp|Q14678|KANK1_HUMAN KN motif and ankyrin repeat domain-containing protein 1 OS=Homo sapiens OX=9606 GN=KANK1 PE=1 SV=3 && -	9:470291-746105	21.776	18.0801	21.5908	31.3694	27.1381	22.8409	23.3135	19.7393	25.2437
ENSG00000107201	1	DDX58	DExD/H-box helicase 58 [Source:HGNC Symbol;Acc:HGNC:19102] && sp|O95786|DDX58_HUMAN Antiviral innate immune response receptor RIG-I OS=Homo sapiens OX=9606 GN=DDX58 PE=1 SV=2 && PF16739:Caspase recruitment domain|PF11648:C-terminal domain of RIG-I|PF00270:DEAD/DEAH box helicase|PF00271:Helicase conserved C-terminal domain|PF18119:RIG-I receptor C-terminal domain	9:32455302-32526208	2.27986	5.25721	3.46268	4.54538	6.00079	4.51129	4.20549	3.88176	2.67435
ENSG00000107262	1	BAG1	BAG cochaperone 1 [Source:HGNC Symbol;Acc:HGNC:937] && sp|Q99933|BAG1_HUMAN BAG family molecular chaperone regulator 1 OS=Homo sapiens OX=9606 GN=BAG1 PE=1 SV=4 && -	9:33247820-33264720	3.54251	7.3629	16.8672	13.8146	13.1979	9.33902	13.4446	8.24541	11.9279
ENSG00000107341	1	UBE2R2	ubiquitin conjugating enzyme E2 R2 [Source:HGNC Symbol;Acc:HGNC:19907] && sp|Q712K3|UB2R2_HUMAN Ubiquitin-conjugating enzyme E2 R2 OS=Homo sapiens OX=9606 GN=UBE2R2 PE=1 SV=1 && PF00179:Ubiquitin-conjugating enzyme	9:33817160-33920399	13.2998	12.5716	12.1227	19.2458	17.2578	14.0734	15.0524	14.1685	15.4811
ENSG00000107362	1	ABHD17B	abhydrolase domain containing 17B, depalmitoylase [Source:HGNC Symbol;Acc:HGNC:24278] && sp|Q5VST6|AB17B_HUMAN Alpha/beta hydrolase domain-containing protein 17B OS=Homo sapiens OX=9606 GN=ABHD17B PE=1 SV=1 && PF12146:Serine aminopeptidase, S33	9:71862452-71911193	4.88084	7.3264	6.56042	11.7467	10.515	7.66422	7.84433	6.45791	7.83743
ENSG00000107372	1	ZFAND5	zinc finger AN1-type containing 5 [Source:HGNC Symbol;Acc:HGNC:13008] && sp|O76080|ZFAN5_HUMAN AN1-type zinc finger protein 5 OS=Homo sapiens OX=9606 GN=ZFAND5 PE=1 SV=1 && PF01754:A20-like zinc finger|PF01428:AN1-like Zinc finger	9:72351413-72365235	12.9121	41.0028	21.7208	38.4894	68.0319	42.9258	34.0377	33.3785	19.6449
ENSG00000107554	1	DNMBP	dynamin binding protein [Source:HGNC Symbol;Acc:HGNC:30373] && sp|Q6XZF7|DNMBP_HUMAN Dynamin-binding protein OS=Homo sapiens OX=9606 GN=DNMBP PE=1 SV=1 && PF00018:SH3 domain|PF03114:BAR domain|PF00621:RhoGEF domain|PF14604:Variant SH3 domain	10:99875577-100009947	13.1444	11.6168	17.8469	36.769	23.7513	23.001	21.7648	14.5918	21.3511
ENSG00000107566	1	ERLIN1	ER lipid raft associated 1 [Source:HGNC Symbol;Acc:HGNC:16947] && sp|O75477|ERLN1_HUMAN Erlin-1 OS=Homo sapiens OX=9606 GN=ERLIN1 PE=1 SV=2 && PF01145:SPFH domain / Band 7 family	10:100150094-100186033	10.1468	11.5026	13.8257	22.3347	18.4229	13.7623	16.6303	13.8704	18.0868
ENSG00000107581	1	EIF3A	eukaryotic translation initiation factor 3 subunit A [Source:HGNC Symbol;Acc:HGNC:3271] && sp|Q14152|EIF3A_HUMAN Eukaryotic translation initiation factor 3 subunit A OS=Homo sapiens OX=9606 GN=EIF3A PE=1 SV=1 && PF01399:PCI domain	10:119033670-119080823	30.1394	26.7521	24.5758	39.1254	33.8849	28.3757	26.9816	24.9902	28.432
ENSG00000107625	1	DDX50	DExD-box helicase 50 [Source:HGNC Symbol;Acc:HGNC:17906] && sp|Q9BQ39|DDX50_HUMAN ATP-dependent RNA helicase DDX50 OS=Homo sapiens OX=9606 GN=DDX50 PE=1 SV=1 && PF00271:Helicase conserved C-terminal domain|PF00270:DEAD/DEAH box helicase|PF08152:GUCT (NUC152) domain	10:68901286-68946847	11.1119	20.3416	9.46729	17.2809	18.6619	11.7366	11.6139	14.226	14.2363
ENSG00000107679	1	PLEKHA1	pleckstrin homology domain containing A1 [Source:HGNC Symbol;Acc:HGNC:14335] && sp|Q9HB21|PKHA1_HUMAN Pleckstrin homology domain-containing family A member 1 OS=Homo sapiens OX=9606 GN=PLEKHA1 PE=1 SV=2 && -	10:122374696-122432354	10.2774	17.1632	14.3076	35.0321	25.1993	15.7365	16.2085	15.0054	17.2433
ENSG00000107745	1	MICU1	mitochondrial calcium uptake 1 [Source:HGNC Symbol;Acc:HGNC:1530] && sp|Q9BPX6|MICU1_HUMAN Calcium uptake protein 1, mitochondrial OS=Homo sapiens OX=9606 GN=MICU1 PE=1 SV=1 && PF13202:EF hand	10:72367340-72626131	18.87	17.2889	11.7457	16.1177	25.6178	21.4201	17.1083	14.2627	10.2103
ENSG00000107771	1	CCSER2	coiled-coil serine rich protein 2 [Source:HGNC Symbol;Acc:HGNC:29197] && sp|Q9H7U1|CCSE2_HUMAN Serine-rich coiled-coil domain-containing protein 2 OS=Homo sapiens OX=9606 GN=CCSER2 PE=1 SV=2 && -	10:84328586-84518521	8.05155	8.61565	6.84989	8.50434	11.7645	11.2457	9.2452	7.67547	6.15439
ENSG00000107854	1	TNKS2	tankyrase 2 [Source:HGNC Symbol;Acc:HGNC:15677] && sp|Q9H2K2|TNKS2_HUMAN Poly [ADP-ribose] polymerase tankyrase-2 OS=Homo sapiens OX=9606 GN=TNKS2 PE=1 SV=1 && PF13857:Ankyrin repeats (many copies)|PF07647:SAM domain (Sterile alpha motif)|PF12796:Ankyrin repeats (3 copies)|PF00644:Poly(ADP-ribose) polymerase catalytic domain|PF13637:Ankyrin repeats (many copies)	10:91798426-91865475	21.7412	30.0861	22.4696	38.1534	34.8126	26.3529	25.6455	23.7744	29.2176
ENSG00000107864	1	CPEB3	cytoplasmic polyadenylation element binding protein 3 [Source:HGNC Symbol;Acc:HGNC:21746] && sp|Q8NE35|CPEB3_HUMAN Cytoplasmic polyadenylation element-binding protein 3 OS=Homo sapiens OX=9606 GN=CPEB3 PE=1 SV=2 && PF16367:RNA recognition motif|PF16366:Cytoplasmic polyadenylation element-binding protein ZZ domain	10:92046692-92291078	1.26104	1.75824	1.84191	2.81595	2.44881	2.24386	1.93418	1.60745	1.7077
ENSG00000107897	1	ACBD5	acyl-CoA binding domain containing 5 [Source:HGNC Symbol;Acc:HGNC:23338] && sp|Q5R7V3|ACBD5_PONAB Acyl-CoA-binding domain-containing protein 5 OS=Pongo abelii OX=9601 GN=ACBD5 PE=2 SV=1 && PF00887:Acyl CoA binding protein	10:27168135-27243046	6.49477	6.00422	6.83269	10.7125	10.763	6.8579	7.32554	7.68473	7.35447
ENSG00000107960	1	STN1	STN1 subunit of CST complex [Source:HGNC Symbol;Acc:HGNC:26200] && sp|Q9H668|STN1_HUMAN CST complex subunit STN1 OS=Homo sapiens OX=9606 GN=STN1 PE=1 SV=2 && PF01336:OB-fold nucleic acid binding domain|PF09170:CST, Suppressor of cdc thirteen homolog, complex subunit STN1	10:103856806-103918332	4.81416	4.74207	4.53601	7.00739	5.74174	4.23471	4.06506	5.21617	4.15768
ENSG00000108061	1	SHOC2	SHOC2 leucine rich repeat scaffold protein [Source:HGNC Symbol;Acc:HGNC:15454] && sp|Q9UQ13|SHOC2_HUMAN Leucine-rich repeat protein SHOC-2 OS=Homo sapiens OX=9606 GN=SHOC2 PE=1 SV=2 && PF13855:Leucine rich repeat	10:110919367-111017307	10.8995	15.5171	10.4334	17.6377	18.9719	13.1093	14.0462	13.3134	14.9163
ENSG00000108064	1	TFAM	transcription factor A, mitochondrial [Source:HGNC Symbol;Acc:HGNC:11741] && sp|Q00059|TFAM_HUMAN Transcription factor A, mitochondrial OS=Homo sapiens OX=9606 GN=TFAM PE=1 SV=1 && PF00505:HMG (high mobility group) box|PF09011:HMG-box domain	10:58385345-58399220	4.54334	6.25125	5.57662	9.99909	10.8651	5.31612	5.27363	4.55618	5.83327
ENSG00000108091	1	CCDC6	coiled-coil domain containing 6 [Source:HGNC Symbol;Acc:HGNC:18782] && sp|Q16204|CCDC6_HUMAN Coiled-coil domain-containing protein 6 OS=Homo sapiens OX=9606 GN=CCDC6 PE=1 SV=2 && -	10:59788747-59906556	21.489	26.3204	21.3389	33.9504	39.1076	25.3327	23.336	21.6765	22.9001
ENSG00000108256	1	NUFIP2	nuclear FMR1 interacting protein 2 [Source:HGNC Symbol;Acc:HGNC:17634] && sp|Q7Z417|NUFP2_HUMAN Nuclear fragile X mental retardation-interacting protein 2 OS=Homo sapiens OX=9606 GN=NUFIP2 PE=1 SV=1 && PF15293:Nuclear fragile X mental retardation-interacting protein 2	17:29255839-29294148	12.8949	15.3397	13.0166	19.561	17.5263	15.0948	11.7031	13.967	12.6977
ENSG00000108298	1	RPL19	ribosomal protein L19 [Source:HGNC Symbol;Acc:HGNC:10312] && sp|Q3T0W9|RL19_BOVIN 60S ribosomal protein L19 OS=Bos taurus OX=9913 GN=RPL19 PE=2 SV=1 && -	17:39200283-39204840	237.634	361.063	313.163	447.635	384.996	239.648	383.238	293.444	263.212
ENSG00000108306	1	FBXL20	F-box and leucine rich repeat protein 20 [Source:HGNC Symbol;Acc:HGNC:24679] && sp|Q58DG6|FXL20_BOVIN F-box/LRR-repeat protein 20 OS=Bos taurus OX=9913 GN=FBXL20 PE=2 SV=2 && -	17:39252663-39402523	7.85378	5.9432	6.53448	8.69821	7.30134	7.58364	6.20122	7.59031	7.0737
ENSG00000108375	1	RNF43	ring finger protein 43 [Source:HGNC Symbol;Acc:HGNC:18505] && sp|Q68DV7|RNF43_HUMAN E3 ubiquitin-protein ligase RNF43 OS=Homo sapiens OX=9606 GN=RNF43 PE=1 SV=1 && PF13639:Ring finger domain|PF18212:ZNRF-3 Ectodomain	17:58353676-58417595	8.10946	6.76728	10.5174	15.3901	14.9745	11.3701	13.2695	6.70164	10.9506
ENSG00000108406	1	DHX40	DEAH-box helicase 40 [Source:HGNC Symbol;Acc:HGNC:18018] && sp|Q8IX18|DHX40_HUMAN Probable ATP-dependent RNA helicase DHX40 OS=Homo sapiens OX=9606 GN=DHX40 PE=1 SV=2 && PF04408:Helicase associated domain (HA2)|PF07717:Oligonucleotide/oligosaccharide-binding (OB)-fold|PF00271:Helicase conserved C-terminal domain|PF00270:DEAD/DEAH box helicase	17:59565558-59608345	12.7728	21.6181	14.8937	21.9871	24.6822	16.0711	14.7524	16.1528	15.5507
ENSG00000108439	1	PNPO	pyridoxamine 5'-phosphate oxidase [Source:HGNC Symbol;Acc:HGNC:30260] && sp|Q9NVS9|PNPO_HUMAN Pyridoxine-5'-phosphate oxidase OS=Homo sapiens OX=9606 GN=PNPO PE=1 SV=1 && PF01243:Pyridoxamine 5'-phosphate oxidase|PF10590:Pyridoxine 5'-phosphate oxidase C-terminal dimerisation region	17:47941506-47949308	1.81318	1.86386	2.53665	7.8331	5.45646	2.23735	4.29536	2.56361	4.73785
ENSG00000108468	1	CBX1	chromobox 1 [Source:HGNC Symbol;Acc:HGNC:1551] && sp|P83916|CBX1_HUMAN Chromobox protein homolog 1 OS=Homo sapiens OX=9606 GN=CBX1 PE=1 SV=1 && PF01393:Chromo shadow domain|PF00385:Chromo (CHRromatin Organisation MOdifier) domain	17:48070052-48101478	32.3186	36.545	30.4129	37.7598	42.0885	38.0872	36.8404	29.2994	33.0563
ENSG00000108576	1	SLC6A4	solute carrier family 6 member 4 [Source:HGNC Symbol;Acc:HGNC:11050] && sp|P31645|SC6A4_HUMAN Sodium-dependent serotonin transporter OS=Homo sapiens OX=9606 GN=SLC6A4 PE=1 SV=1 && PF03491:Serotonin (5-HT) neurotransmitter transporter, N-terminus|PF00209:Sodium:neurotransmitter symporter family	17:30194319-30236002	4.1166	2.97157	5.69666	10.1928	7.02287	5.03687	5.5824	3.28662	7.40412
ENSG00000108578	1	BLMH	bleomycin hydrolase [Source:HGNC Symbol;Acc:HGNC:1059] && sp|Q13867|BLMH_HUMAN Bleomycin hydrolase OS=Homo sapiens OX=9606 GN=BLMH PE=1 SV=1 && PF03051:Peptidase C1-like family	17:30248203-30292056	22.516	21.1278	21.2102	25.2071	25.1785	20.1288	20.3117	21.2678	21.0634
ENSG00000108582	1	CPD	carboxypeptidase D [Source:HGNC Symbol;Acc:HGNC:2301] && sp|O75976|CBPD_HUMAN Carboxypeptidase D OS=Homo sapiens OX=9606 GN=CPD PE=1 SV=2 && PF13620:Carboxypeptidase regulatory-like domain|PF00246:Zinc carboxypeptidase	17:30378927-30469989	8.92297	14.9017	10.7498	14.7706	15.7059	11.6	10.6529	10.6761	10.9497
ENSG00000108588	1	CCDC47	coiled-coil domain containing 47 [Source:HGNC Symbol;Acc:HGNC:24856] && sp|Q96A33|CCD47_HUMAN PAT complex subunit CCDC47 OS=Homo sapiens OX=9606 GN=CCDC47 PE=1 SV=1 && PF07946:Protein of unknown function (DUF1682)	17:63745255-63776351	17.2354	24.5296	23.4985	34.915	26.722	18.4674	29.4493	19.6834	22.6422
ENSG00000108654	1	DDX5	DEAD-box helicase 5 [Source:HGNC Symbol;Acc:HGNC:2746] && sp|P17844|DDX5_HUMAN Probable ATP-dependent RNA helicase DDX5 OS=Homo sapiens OX=9606 GN=DDX5 PE=1 SV=1 && -	17:64498254-64508199	36.5955	39.6549	32.2093	50.0531	46.5833	39.9166	31.8806	34.4419	33.2552
ENSG00000108733	1	PEX12	peroxisomal biogenesis factor 12 [Source:HGNC Symbol;Acc:HGNC:8854] && sp|O00623|PEX12_HUMAN Peroxisome assembly protein 12 OS=Homo sapiens OX=9606 GN=PEX12 PE=1 SV=1 && PF04757:Pex2 / Pex12 amino terminal region	17:35574795-35578863	2.17325	2.93532	3.50033	2.72954	4.41779	2.76859	2.98808	3.39728	2.79447
ENSG00000108946	1	PRKAR1A	protein kinase cAMP-dependent type I regulatory subunit alpha [Source:HGNC Symbol;Acc:HGNC:9388] && sp|P00514|KAP0_BOVIN cAMP-dependent protein kinase type I-alpha regulatory subunit OS=Bos taurus OX=9913 GN=PRKAR1A PE=1 SV=2 && PF00027:Cyclic nucleotide-binding domain	17:68511780-68551319	25.9113	24.7665	25.6861	35.8132	35.0267	37.2224	29.2316	29.0232	35.5361
ENSG00000109046	1	WSB1	WD repeat and SOCS box containing 1 [Source:HGNC Symbol;Acc:HGNC:19221] && sp|Q9Y6I7|WSB1_HUMAN WD repeat and SOCS box-containing protein 1 OS=Homo sapiens OX=9606 GN=WSB1 PE=1 SV=1 && -	17:27294076-27315926	75.4522	101.954	86.6383	96.524	146.552	86.9571	96.8826	69.332	84.5609
ENSG00000109171	1	SLAIN2	SLAIN motif family member 2 [Source:HGNC Symbol;Acc:HGNC:29282] && sp|Q9P270|SLAI2_HUMAN SLAIN motif-containing protein 2 OS=Homo sapiens OX=9606 GN=SLAIN2 PE=1 SV=2 && PF15301:SLAIN motif-containing family	4:48341529-48426201	9.96281	16.1246	11.5404	29.1152	22.5464	15.7053	22.0416	14.6765	14.599
ENSG00000109180	1	OCIAD1	OCIA domain containing 1 [Source:HGNC Symbol;Acc:HGNC:16074] && sp|Q9NX40|OCAD1_HUMAN OCIA domain-containing protein 1 OS=Homo sapiens OX=9606 GN=OCIAD1 PE=1 SV=1 && PF07051:Ovarian carcinoma immunoreactive antigen (OCIA)	4:48805212-48861817	26.9356	30.9285	33.2182	31.0239	39.9626	28.1687	29.3977	33.3822	27.1737
ENSG00000109321	1	AREG	amphiregulin [Source:HGNC Symbol;Acc:HGNC:651] && sp|P15514|AREG_HUMAN Amphiregulin OS=Homo sapiens OX=9606 GN=AREG PE=1 SV=2 && -	4:74445136-74455005	0.224666	0.222564	0.361976	2.32171	4.57353	0.549823	0.438924	1.25863	0.776036
ENSG00000109332	1	UBE2D3	ubiquitin conjugating enzyme E2 D3 [Source:HGNC Symbol;Acc:HGNC:12476] && sp|P61077|UB2D3_HUMAN Ubiquitin-conjugating enzyme E2 D3 OS=Homo sapiens OX=9606 GN=UBE2D3 PE=1 SV=1 && PF00179:Ubiquitin-conjugating enzyme	4:102794383-102868896	31.561	42.8265	40.8704	59.4164	58.7944	43.4643	38.463	33.4933	32.6952
ENSG00000109381	1	ELF2	E74 like ETS transcription factor 2 [Source:HGNC Symbol;Acc:HGNC:3317] && sp|Q15723|ELF2_HUMAN ETS-related transcription factor Elf-2 OS=Homo sapiens OX=9606 GN=ELF2 PE=1 SV=2 && PF00178:Ets-domain|PF12310:Transcription factor protein N terminal	4:139028112-139177218	14.5353	24.5789	17.9506	27.4251	22.3152	18.3989	18.8143	21.5234	20.5846
ENSG00000109390	1	NDUFC1	NADH:ubiquinone oxidoreductase subunit C1 [Source:HGNC Symbol;Acc:HGNC:7705] && sp|O43677|NDUC1_HUMAN NADH dehydrogenase [ubiquinone] 1 subunit C1, mitochondrial OS=Homo sapiens OX=9606 GN=NDUFC1 PE=1 SV=1 && -	4:139266880-139302551	5.45026	7.63858	7.3566	7.88156	8.94078	7.18943	7.35524	5.46549	6.98088
ENSG00000109436	1	TBC1D9	TBC1 domain family member 9 [Source:HGNC Symbol;Acc:HGNC:21710] && sp|Q6ZT07|TBCD9_HUMAN TBC1 domain family member 9 OS=Homo sapiens OX=9606 GN=TBC1D9 PE=2 SV=2 && PF00566:Rab-GTPase-TBC domain|PF02893:GRAM domain	4:140620782-140756385	11.8832	15.1853	14.5329	16.5309	17.8738	14.6793	15.7863	14.2144	11.9737
ENSG00000109445	1	ZNF330	zinc finger protein 330 [Source:HGNC Symbol;Acc:HGNC:15462] && sp|Q9Y3S2|ZN330_HUMAN Zinc finger protein 330 OS=Homo sapiens OX=9606 GN=ZNF330 PE=1 SV=1 && PF06524:NOA36 protein	4:141220887-141234697	10.6775	13.5099	14.8147	20.8436	18.2488	14.0265	11.7297	12.9816	12.6425
ENSG00000109466	1	KLHL2	kelch like family member 2 [Source:HGNC Symbol;Acc:HGNC:6353] && sp|O95198|KLHL2_HUMAN Kelch-like protein 2 OS=Homo sapiens OX=9606 GN=KLHL2 PE=1 SV=2 && PF00651:BTB/POZ domain|PF07707:BTB And C-terminal Kelch|PF01344:Kelch motif	4:165207561-165323156	2.96634	6.14959	3.13639	6.6367	5.36853	4.87642	4.36742	4.1661	2.84804
ENSG00000109572	1	CLCN3	chloride voltage-gated channel 3 [Source:HGNC Symbol;Acc:HGNC:2021] && sp|P51790|CLCN3_HUMAN H(+)/Cl(-) exchange transporter 3 OS=Homo sapiens OX=9606 GN=CLCN3 PE=1 SV=2 && PF00654:Voltage gated chloride channel	4:169612633-169723673	16.003	19.2256	23.4307	49.7627	29.8632	20.1447	21.8785	14.4224	27.1053
ENSG00000109586	1	GALNT7	polypeptide N-acetylgalactosaminyltransferase 7 [Source:HGNC Symbol;Acc:HGNC:4129] && sp|Q86SF2|GALT7_HUMAN N-acetylgalactosaminyltransferase 7 OS=Homo sapiens OX=9606 GN=GALNT7 PE=1 SV=1 && PF00535:Glycosyl transferase family 2|PF00652:Ricin-type beta-trefoil lectin domain	4:173168811-173323967	8.73217	10.8111	10.9867	21.0434	16.4283	11.1819	12.5005	9.42092	11.8883
ENSG00000109618	1	SEPSECS	Sep (O-phosphoserine) tRNA:Sec (selenocysteine) tRNA synthase [Source:HGNC Symbol;Acc:HGNC:30605] && sp|Q9HD40|SPCS_HUMAN O-phosphoseryl-tRNA(Sec) selenium transferase OS=Homo sapiens OX=9606 GN=SEPSECS PE=1 SV=2 && -	4:25120014-25160550	3.82574	5.19503	3.88281	5.29211	5.95482	4.11592	3.62643	4.50128	3.7797
ENSG00000109686	1	SH3D19	SH3 domain containing 19 [Source:HGNC Symbol;Acc:HGNC:30418] && sp|Q5HYK7|SH319_HUMAN SH3 domain-containing protein 19 OS=Homo sapiens OX=9606 GN=SH3D19 PE=1 SV=2 && PF00018:SH3 domain|PF14604:Variant SH3 domain	4:151099201-151325605	21.9935	19.6848	17.3238	37.3335	27.4745	21.31	26.1021	27.7805	22.1858
ENSG00000109762	1	SNX25	sorting nexin 25 [Source:HGNC Symbol;Acc:HGNC:21883] && sp|Q9H3E2|SNX25_HUMAN Sorting nexin-25 OS=Homo sapiens OX=9606 GN=SNX25 PE=1 SV=2 && PF00787:PX domain|PF00615:Regulator of G protein signaling domain|PF08628:Sorting nexin C terminal|PF02194:PXA domain	4:185204237-185370185	7.57614	7.11519	8.30191	8.02346	8.2499	9.91456	6.24232	7.59795	8.89993
ENSG00000109775	1	UFSP2	UFM1 specific peptidase 2 [Source:HGNC Symbol;Acc:HGNC:25640] && sp|Q9NUQ7|UFSP2_HUMAN Ufm1-specific protease 2 OS=Homo sapiens OX=9606 GN=UFSP2 PE=1 SV=3 && PF07910:Peptidase family C78	4:185399537-185425979	6.32995	8.67169	7.30225	10.5083	11.3747	8.463	7.61672	8.65979	8.67562
ENSG00000109814	1	UGDH	UDP-glucose 6-dehydrogenase [Source:HGNC Symbol;Acc:HGNC:12525] && sp|O60701|UGDH_HUMAN UDP-glucose 6-dehydrogenase OS=Homo sapiens OX=9606 GN=UGDH PE=1 SV=1 && PF03720:UDP-glucose/GDP-mannose dehydrogenase family, UDP binding domain|PF03721:UDP-glucose/GDP-mannose dehydrogenase family, NAD binding domain|PF00984:UDP-glucose/GDP-mannose dehydrogenase family, central domain	4:39498755-39528311	13.8222	17.3062	12.9648	16.236	18.9224	12.6833	15.0539	14.9	15.7372
ENSG00000109919	1	MTCH2	mitochondrial carrier 2 [Source:HGNC Symbol;Acc:HGNC:17587] && sp|Q9Y6C9|MTCH2_HUMAN Mitochondrial carrier homolog 2 OS=Homo sapiens OX=9606 GN=MTCH2 PE=1 SV=1 && PF00153:Mitochondrial carrier protein	11:47617315-47642607	6.37233	6.4902	7.66251	14.0701	8.87912	6.36264	9.52492	7.5435	8.60797
ENSG00000110048	1	OSBP	oxysterol binding protein [Source:HGNC Symbol;Acc:HGNC:8503] && sp|P22059|OSBP1_HUMAN Oxysterol-binding protein 1 OS=Homo sapiens OX=9606 GN=OSBP PE=1 SV=1 && PF00169:PH domain|PF01237:Oxysterol-binding protein	11:59574398-59615774	15.8247	13.9691	14.947	19.1491	16.6062	17.8137	15.6043	15.0629	15.7284
ENSG00000110066	1	KMT5B	lysine methyltransferase 5B [Source:HGNC Symbol;Acc:HGNC:24283] && sp|Q4FZB7|KMT5B_HUMAN Histone-lysine N-methyltransferase KMT5B OS=Homo sapiens OX=9606 GN=KMT5B PE=1 SV=5 && PF00856:SET domain	11:68154863-68213852	16.4388	12.01	11.3504	12.2926	14.3482	16.3236	14.125	14.9462	11.4942
ENSG00000110218	1	PANX1	pannexin 1 [Source:HGNC Symbol;Acc:HGNC:8599] && sp|Q96RD7|PANX1_HUMAN Pannexin-1 OS=Homo sapiens OX=9606 GN=PANX1 PE=1 SV=4 && -	11:94128841-94279080	8.07694	7.35192	7.34732	12.1544	8.88012	6.30432	6.69799	7.46249	11.7133
ENSG00000110321	1	EIF4G2	eukaryotic translation initiation factor 4 gamma 2 [Source:HGNC Symbol;Acc:HGNC:3297] && sp|Q95L46|IF4G2_BOVIN Eukaryotic translation initiation factor 4 gamma 2 OS=Bos taurus OX=9913 GN=EIF4G2 PE=2 SV=2 && -	11:10797050-10808940	123.246	128.902	121.772	217.365	146.972	119.927	148.134	105.899	141.832
ENSG00000110330	1	BIRC2	baculoviral IAP repeat containing 2 [Source:HGNC Symbol;Acc:HGNC:590] && sp|Q13490|BIRC2_HUMAN Baculoviral IAP repeat-containing protein 2 OS=Homo sapiens OX=9606 GN=BIRC2 PE=1 SV=2 && PF00619:Caspase recruitment domain|PF13920:Zinc finger, C3HC4 type (RING finger)|PF00653:Inhibitor of Apoptosis domain	11:102347211-102378670	8.9274	13.1104	9.27198	13.2474	18.3481	18.4808	7.78978	16.4707	7.35001
ENSG00000110422	1	HIPK3	homeodomain interacting protein kinase 3 [Source:HGNC Symbol;Acc:HGNC:4915] && sp|Q9H422|HIPK3_HUMAN Homeodomain-interacting protein kinase 3 OS=Homo sapiens OX=9606 GN=HIPK3 PE=1 SV=1 && PF00069:Protein kinase domain	11:33256672-33357023	13.116	17.8038	14.7529	15.6247	21.3018	12.4142	16.2938	14.9728	13.2724
ENSG00000110429	1	FBXO3	F-box protein 3 [Source:HGNC Symbol;Acc:HGNC:13582] && sp|Q9UK99|FBX3_HUMAN F-box only protein 3 OS=Homo sapiens OX=9606 GN=FBXO3 PE=1 SV=3 && PF04379:ApaG domain|PF09346:SMI1 / KNR4 family (SUKH-1)	11:33740939-33774543	9.49809	15.9768	8.03409	13.9263	12.8821	14.2142	10.6244	10.7159	10.9731
ENSG00000110435	1	PDHX	pyruvate dehydrogenase complex component X [Source:HGNC Symbol;Acc:HGNC:21350] && sp|O00330|ODPX_HUMAN Pyruvate dehydrogenase protein X component, mitochondrial OS=Homo sapiens OX=9606 GN=PDHX PE=1 SV=3 && PF00198:2-oxoacid dehydrogenases acyltransferase (catalytic domain)|PF00364:Biotin-requiring enzyme|PF02817:e3 binding domain	11:34915829-35020591	8.11638	10.7936	9.00705	13.5737	14.4622	9.25894	8.75929	9.50538	12.3791
ENSG00000110628	1	SLC22A18	solute carrier family 22 member 18 [Source:HGNC Symbol;Acc:HGNC:10964] && sp|Q96BI1|S22AI_HUMAN Solute carrier family 22 member 18 OS=Homo sapiens OX=9606 GN=SLC22A18 PE=1 SV=3 && -	11:2899721-2925246	2.11644	1.56662	5.74257	4.23801	4.35052	3.71457	2.44051	3.14258	4.75488
ENSG00000110660	1	SLC35F2	solute carrier family 35 member F2 [Source:HGNC Symbol;Acc:HGNC:23615] && sp|Q8IXU6|S35F2_HUMAN Solute carrier family 35 member F2 OS=Homo sapiens OX=9606 GN=SLC35F2 PE=1 SV=1 && -	11:107790991-107928293	2.86725	2.63677	4.70826	6.59314	6.42634	3.04681	5.84804	3.33025	3.85771
ENSG00000110723	1	EXPH5	exophilin 5 [Source:HGNC Symbol;Acc:HGNC:30578] && sp|Q8NEV8|EXPH5_HUMAN Exophilin-5 OS=Homo sapiens OX=9606 GN=EXPH5 PE=1 SV=3 && -	11:108505435-108593768	5.32353	8.35692	8.79867	27.7799	20.1859	8.55062	11.8155	10.3196	12.8725
ENSG00000110841	1	PPFIBP1	PPFIA binding protein 1 [Source:HGNC Symbol;Acc:HGNC:9249] && sp|Q86W92|LIPB1_HUMAN Liprin-beta-1 OS=Homo sapiens OX=9606 GN=PPFIBP1 PE=1 SV=2 && -	12:27523431-27695564	37.1342	39.2054	34.3367	57.2948	60.8708	63.2514	50.1316	49.0493	35.9139
ENSG00000110911	1	SLC11A2	solute carrier family 11 member 2 [Source:HGNC Symbol;Acc:HGNC:10908] && sp|P49281|NRAM2_HUMAN Natural resistance-associated macrophage protein 2 OS=Homo sapiens OX=9606 GN=SLC11A2 PE=1 SV=2 && PF01566:Natural resistance-associated macrophage protein	12:50979401-51028566	15.3604	15.2575	22.1576	22.3651	18.7716	20.2676	20.714	15.3205	20.3037
ENSG00000110958	1	PTGES3	prostaglandin E synthase 3 [Source:HGNC Symbol;Acc:HGNC:16049] && sp|Q3ZBF7|TEBP_BOVIN Prostaglandin E synthase 3 OS=Bos taurus OX=9913 GN=PTGES3 PE=1 SV=1 && PF04969:CS domain	12:56663341-56688408	18.5237	23.2978	19.1512	30.9374	33.7923	22.2375	29.0191	21.3733	27.0383
ENSG00000110987	1	BCL7A	BAF chromatin remodeling complex subunit BCL7A [Source:HGNC Symbol;Acc:HGNC:1004] && sp|Q4VC05|BCL7A_HUMAN B-cell CLL/lymphoma 7 protein family member A OS=Homo sapiens OX=9606 GN=BCL7A PE=1 SV=1 && -	12:122019422-122062044	3.95949	2.63339	3.36601	5.12126	4.00343	4.49694	3.56511	3.54554	3.18254
ENSG00000111142	1	METAP2	methionyl aminopeptidase 2 [Source:HGNC Symbol;Acc:HGNC:16672] && sp|P50579|MAP2_HUMAN Methionine aminopeptidase 2 OS=Homo sapiens OX=9606 GN=METAP2 PE=1 SV=1 && PF00557:Metallopeptidase family M24	12:95473520-95515839	21.2843	29.7978	20.7101	44.4936	46.3296	23.9401	30.4333	27.6925	44.0357
ENSG00000111144	1	LTA4H	leukotriene A4 hydrolase [Source:HGNC Symbol;Acc:HGNC:6710] && sp|P09960|LKHA4_HUMAN Leukotriene A-4 hydrolase OS=Homo sapiens OX=9606 GN=LTA4H PE=1 SV=2 && -	12:96000753-96043520	30.9459	48.0108	41.6971	80.8924	74.6381	42.3061	54.2803	35.7451	40.9942
ENSG00000111145	1	ELK3	ETS transcription factor ELK3 [Source:HGNC Symbol;Acc:HGNC:3325] && sp|P41970|ELK3_HUMAN ETS domain-containing protein Elk-3 OS=Homo sapiens OX=9606 GN=ELK3 PE=1 SV=2 && PF00178:Ets-domain	12:96194375-96269824	18.1239	8.01772	15.3502	23.4873	24.6858	19.3589	18.7334	19.5196	9.14955
ENSG00000111266	1	DUSP16	dual specificity phosphatase 16 [Source:HGNC Symbol;Acc:HGNC:17909] && sp|Q9BY84|DUS16_HUMAN Dual specificity protein phosphatase 16 OS=Homo sapiens OX=9606 GN=DUSP16 PE=1 SV=1 && -	12:12473282-12562863	0	3.00044	4.09427	5.03806	5.12276	3.37837	3.87107	2.88774	3.57708
ENSG00000111269	1	CREBL2	cAMP responsive element binding protein like 2 [Source:HGNC Symbol;Acc:HGNC:2350] && sp|O60519|CRBL2_HUMAN cAMP-responsive element-binding protein-like 2 OS=Homo sapiens OX=9606 GN=CREBL2 PE=1 SV=1 && PF07716:Basic region leucine zipper	12:12611827-12645108	3.22243	3.73786	3.09407	4.99719	4.73803	3.4983	3.50465	4.1666	2.55846
ENSG00000111358	1	GTF2H3	general transcription factor IIH subunit 3 [Source:HGNC Symbol;Acc:HGNC:4657] && sp|Q13889|TF2H3_HUMAN General transcription factor IIH subunit 3 OS=Homo sapiens OX=9606 GN=GTF2H3 PE=1 SV=2 && PF03850:Transcription factor Tfb4	12:123633739-123662604	7.37617	7.26591	7.08689	9.21067	9.80082	8.74885	7.48005	7.43966	9.49916
ENSG00000111481	1	COPZ1	COPI coat complex subunit zeta 1 [Source:HGNC Symbol;Acc:HGNC:2243] && sp|P61923|COPZ1_HUMAN Coatomer subunit zeta-1 OS=Homo sapiens OX=9606 GN=COPZ1 PE=1 SV=1 && PF01217:Clathrin adaptor complex small chain	12:54301202-54351846	22.6618	33.7948	26.8915	33.5566	36.225	19.0382	26.581	21.7761	37.2627
ENSG00000111639	1	MRPL51	mitochondrial ribosomal protein L51 [Source:HGNC Symbol;Acc:HGNC:14044] && sp|Q4U2R6|RM51_HUMAN 39S ribosomal protein L51, mitochondrial OS=Homo sapiens OX=9606 GN=MRPL51 PE=1 SV=1 && PF10244:Mitochondrial ribosomal subunit	12:6491886-6493841	11.4204	19.468	11.3109	20.5626	21.6557	11.0938	17.4876	13.8153	18.2597
ENSG00000111647	1	UHRF1BP1L	UHRF1 binding protein 1 like [Source:HGNC Symbol;Acc:HGNC:29102] && sp|A0JNW5|UH1BL_HUMAN UHRF1-binding protein 1-like OS=Homo sapiens OX=9606 GN=UHRF1BP1L PE=1 SV=2 && PF12624:N-terminal region of Chorein or VPS13	12:100028455-100142874	8.09559	7.76985	5.52848	7.88589	9.66277	6.98518	6.1009	7.6299	7.18488
ENSG00000111670	1	GNPTAB	N-acetylglucosamine-1-phosphate transferase subunits alpha and beta [Source:HGNC Symbol;Acc:HGNC:29670] && sp|Q3T906|GNPTA_HUMAN N-acetylglucosamine-1-phosphotransferase subunits alpha/beta OS=Homo sapiens OX=9606 GN=GNPTAB PE=1 SV=1 && PF17101:Stealth protein CR1, conserved region 1|PF18440:Putative GlcNAc-1 phosphotransferase regulatory domain|PF17102:Stealth protein CR3, conserved region 3|PF0…	12:101745499-101830959	12.8236	19.3961	16.8204	23.2989	18.8678	22.0429	18.3942	13.7077	12.7885
ENSG00000111707	1	SUDS3	SDS3 homolog, SIN3A corepressor complex component [Source:HGNC Symbol;Acc:HGNC:29545] && sp|Q9H7L9|SDS3_HUMAN Sin3 histone deacetylase corepressor complex component SDS3 OS=Homo sapiens OX=9606 GN=SUDS3 PE=1 SV=2 && PF08598:Sds3-like	12:118376555-118418033	13.1629	12.2923	13.6089	16.5141	16.6569	12.5271	13.7849	13.1788	14.7406
ENSG00000111711	1	GOLT1B	golgi transport 1B [Source:HGNC Symbol;Acc:HGNC:20175] && sp|Q2YDE3|GOT1B_BOVIN Vesicle transport protein GOT1B OS=Bos taurus OX=9913 GN=GOLT1B PE=2 SV=1 && PF04178:Got1/Sft2-like family	12:21501781-21518408	5.76252	6.17317	4.87851	8.07069	8.39464	9.1608	5.21795	6.27761	6.92584
ENSG00000111802	1	TDP2	tyrosyl-DNA phosphodiesterase 2 [Source:HGNC Symbol;Acc:HGNC:17768] && sp|O95551|TYDP2_HUMAN Tyrosyl-DNA phosphodiesterase 2 OS=Homo sapiens OX=9606 GN=TDP2 PE=1 SV=1 && PF03372:Endonuclease/Exonuclease/phosphatase family	6:24649979-24666930	9.81233	11.1778	9.31521	13.5194	13.8691	11.1245	10.3883	9.77284	9.99716
ENSG00000111816	1	FRK	fyn related Src family tyrosine kinase [Source:HGNC Symbol;Acc:HGNC:3955] && sp|O00370|LORF2_HUMAN LINE-1 retrotransposable element ORF2 protein OS=Homo sapiens OX=9606 PE=1 SV=1 && -	6:115931149-116060891	1.02923	1.30809	1.69288	4.92279	2.07124	2.26367	1.62518	1.20754	1.90078
ENSG00000111846	1	GCNT2	glucosaminyl (N-acetyl) transferase 2 (I blood group) [Source:HGNC Symbol;Acc:HGNC:4204] && sp|P97402|GCNT2_MOUSE N-acetyllactosaminide beta-1,6-N-acetylglucosaminyl-transferase OS=Mus musculus OX=10090 GN=Gcnt2 PE=2 SV=2 && PF02485:Core-2/I-Branching enzyme	6:10492223-10629368	0.907481	1.18965	1.05112	1.2301	1.78818	0.9539	1.37011	1.21267	1.00245
ENSG00000111875	1	ASF1A	anti-silencing function 1A histone chaperone [Source:HGNC Symbol;Acc:HGNC:20995] && sp|Q9Y294|ASF1A_HUMAN Histone chaperone ASF1A OS=Homo sapiens OX=9606 GN=ASF1A PE=1 SV=1 && PF04729:ASF1 like histone chaperone	6:118894152-118909171	5.57924	9.05592	7.05449	10.4696	10.4372	6.51325	6.47149	6.99674	6.76312
ENSG00000111877	1	MCM9	minichromosome maintenance 9 homologous recombination repair factor [Source:HGNC Symbol;Acc:HGNC:21484] && sp|Q9NXL9|MCM9_HUMAN DNA helicase MCM9 OS=Homo sapiens OX=9606 GN=MCM9 PE=1 SV=4 && -	6:118813442-118935162	6.67506	6.93391	8.38215	8.88382	7.34162	8.43202	6.57971	7.19549	7.49864
ENSG00000111879	1	FAM184A	family with sequence similarity 184 member A [Source:HGNC Symbol;Acc:HGNC:20991] && sp|Q8NB25|F184A_HUMAN Protein FAM184A OS=Homo sapiens OX=9606 GN=FAM184A PE=1 SV=3 && PF15665:Family with sequence similarity 184, A and B	6:118959763-119149387	2.03846	1.99632	2.28607	1.31804	3.745	2.61833	1.85597	3.03933	1.2485
ENSG00000111897	1	SERINC1	serine incorporator 1 [Source:HGNC Symbol;Acc:HGNC:13464] && sp|Q9NRX5|SERC1_HUMAN Serine incorporator 1 OS=Homo sapiens OX=9606 GN=SERINC1 PE=1 SV=1 && PF03348:Serine incorporator (Serinc)	6:122443351-122471807	26.7922	56.8337	37.0726	57.6688	63.5826	40.4844	42.8134	45.813	50.2931
ENSG00000111911	1	HINT3	histidine triad nucleotide binding protein 3 [Source:HGNC Symbol;Acc:HGNC:18468] && sp|Q9NQE9|HINT3_HUMAN Histidine triad nucleotide-binding protein 3 OS=Homo sapiens OX=9606 GN=HINT3 PE=1 SV=1 && PF11969:Scavenger mRNA decapping enzyme C-term binding	6:125956770-125980244	2.8363	5.32034	4.32667	10.4075	8.55295	5.30617	6.71234	5.62863	5.62912
ENSG00000111912	1	NCOA7	nuclear receptor coactivator 7 [Source:HGNC Symbol;Acc:HGNC:21081] && sp|Q8NI08|NCOA7_HUMAN Nuclear receptor coactivator 7 OS=Homo sapiens OX=9606 GN=NCOA7 PE=1 SV=2 && -	6:125781161-125932034	4.48756	3.65827	3.86265	5.71441	7.0118	4.22744	4.40806	5.62526	4.76132
ENSG00000112062	1	MAPK14	mitogen-activated protein kinase 14 [Source:HGNC Symbol;Acc:HGNC:6876] && sp|Q16539|MK14_HUMAN Mitogen-activated protein kinase 14 OS=Homo sapiens OX=9606 GN=MAPK14 PE=1 SV=3 && PF00069:Protein kinase domain	6:36027782-36111236	15.0082	12.5401	17.997	27.4412	22.8859	21.8481	21.9965	11.6258	22.5088
ENSG00000112079	1	STK38	serine/threonine kinase 38 [Source:HGNC Symbol;Acc:HGNC:17847] && sp|Q15208|STK38_HUMAN Serine/threonine-protein kinase 38 OS=Homo sapiens OX=9606 GN=STK38 PE=1 SV=1 && PF00069:Protein kinase domain|PF00433:Protein kinase C terminal domain	6:36493892-36547479	17.129	15.0812	15.7807	32.9198	25.0083	17.2945	19.3994	15.5129	20.4511
ENSG00000112144	1	CILK1	ciliogenesis associated kinase 1 [Source:HGNC Symbol;Acc:HGNC:21219] && sp|Q9UPZ9|CILK1_HUMAN Serine/threonine-protein kinase ICK OS=Homo sapiens OX=9606 GN=CILK1 PE=1 SV=1 && -	6:53001279-53061824	5.53962	5.07436	4.98063	8.60011	8.20194	6.00399	4.66328	5.85617	5.19256
ENSG00000112245	1	PTP4A1	protein tyrosine phosphatase 4A1 [Source:HGNC Symbol;Acc:HGNC:9634] && sp|Q93096|TP4A1_HUMAN Protein tyrosine phosphatase type IVA 1 OS=Homo sapiens OX=9606 GN=PTP4A1 PE=1 SV=2 && PF00782:Dual specificity phosphatase, catalytic domain	6:63521746-63583588	2.59629	3.19655	11.5277	11.649	25.6031	17.9282	21.3819	6.53447	13.9865
ENSG00000112305	1	SMAP1	small ArfGAP 1 [Source:HGNC Symbol;Acc:HGNC:19651] && sp|Q8IYB5|SMAP1_HUMAN Stromal membrane-associated protein 1 OS=Homo sapiens OX=9606 GN=SMAP1 PE=1 SV=2 && PF01412:Putative GTPase activating protein for Arf	6:70667776-70862011	10.7206	11.7429	10.8286	18.9167	13.9088	10.9821	14.4379	10.5722	12.0999
ENSG00000112343	1	TRIM38	tripartite motif containing 38 [Source:HGNC Symbol;Acc:HGNC:10059] && sp|O00635|TRI38_HUMAN E3 ubiquitin-protein ligase TRIM38 OS=Homo sapiens OX=9606 GN=TRIM38 PE=1 SV=1 && PF00622:SPRY domain|PF00643:B-box zinc finger|PF13765:SPRY-associated domain|PF15227:zinc finger of C3HC4-type, RING	6:25962802-25991231	2.90806	2.40765	2.04256	4.54589	4.99073	3.57821	3.64668	3.2516	3.16827
ENSG00000112367	1	FIG4	FIG4 phosphoinositide 5-phosphatase [Source:HGNC Symbol;Acc:HGNC:16873] && sp|Q92562|FIG4_HUMAN Polyphosphoinositide phosphatase OS=Homo sapiens OX=9606 GN=FIG4 PE=1 SV=1 && -	6:109690609-109878098	8.76158	8.64996	10.02	11.72	12.7751	11.0233	8.78804	8.80252	9.36577
ENSG00000112379	1	ARFGEF3	ARFGEF family member 3 [Source:HGNC Symbol;Acc:HGNC:21213] && sp|Q5TH69|BIG3_HUMAN Brefeldin A-inhibited guanine nucleotide-exchange protein 3 OS=Homo sapiens OX=9606 GN=ARFGEF3 PE=1 SV=3 && -	6:138161939-138344663	0.828194	1.03794	1.56426	2.43032	2.74766	1.32455	1.93909	1.16219	1.23435
ENSG00000112406	1	HECA	hdc homolog, cell cycle regulator [Source:HGNC Symbol;Acc:HGNC:21041] && sp|Q9UBI9|HDC_HUMAN Headcase protein homolog OS=Homo sapiens OX=9606 GN=HECA PE=1 SV=1 && PF16002:Headcase protein|PF15353:Headcase protein family homologue	6:139135080-139180802	7.44977	8.64314	8.10243	14.7735	14.7388	10.2952	10.4421	10.8043	11.7035
ENSG00000112530	1	PACRG	parkin coregulated [Source:HGNC Symbol;Acc:HGNC:19152] && sp|Q96M98|PACRG_HUMAN Parkin coregulated gene protein OS=Homo sapiens OX=9606 GN=PACRG PE=1 SV=2 && PF10274:Parkin co-regulated protein	6:162727132-163315500	1.40467	1.81693	0.898718	2.74216	1.83784	1.77481	2.07025	1.25446	1.60635
ENSG00000112562	1	SMOC2	SPARC related modular calcium binding 2 [Source:HGNC Symbol;Acc:HGNC:20323] && sp|Q9H3U7|SMOC2_HUMAN SPARC-related modular calcium-binding protein 2 OS=Homo sapiens OX=9606 GN=SMOC2 PE=1 SV=2 && -	6:168441151-168673445	26.4151	25.7082	21.3223	14.2592	35.815	30.0048	26.616	23.4771	20.5069
ENSG00000112624	1	BICRAL	BICRA like chromatin remodeling complex associated protein [Source:HGNC Symbol;Acc:HGNC:21111] && sp|Q6AI39|BICRL_HUMAN BRD4-interacting chromatin-remodeling complex-associated protein-like OS=Homo sapiens OX=9606 GN=BICRAL PE=1 SV=2 && -	6:42746958-42868558	5.4362	5.96114	5.04399	8.07013	7.81186	6.67395	5.68634	5.89195	5.98222
ENSG00000112679	1	DUSP22	dual specificity phosphatase 22 [Source:HGNC Symbol;Acc:HGNC:16077] && sp|Q9NRW4|DUS22_HUMAN Dual specificity protein phosphatase 22 OS=Homo sapiens OX=9606 GN=DUSP22 PE=1 SV=1 && PF00782:Dual specificity phosphatase, catalytic domain	6:291630-351355	13.1477	6.64336	10.8703	13.1143	13.1353	10.4104	11.8733	11.2088	11.4799
ENSG00000112697	1	TMEM30A	transmembrane protein 30A [Source:HGNC Symbol;Acc:HGNC:16667] && sp|Q9NV96|CC50A_HUMAN Cell cycle control protein 50A OS=Homo sapiens OX=9606 GN=TMEM30A PE=1 SV=1 && -	6:75252924-75284948	14.8822	26.5524	15.0439	23.199	37.2836	22.2283	13.6236	17.5542	16.8834
ENSG00000112796	1	ENPP5	ectonucleotide pyrophosphatase/phosphodiesterase family member 5 [Source:HGNC Symbol;Acc:HGNC:13717] && sp|Q9UJA9|ENPP5_HUMAN Ectonucleotide pyrophosphatase/phosphodiesterase family member 5 OS=Homo sapiens OX=9606 GN=ENPP5 PE=1 SV=1 && PF01663:Type I phosphodiesterase / nucleotide pyrophosphatase	6:46159185-46170980	0.725671	1.26484	1.37088	3.07978	3.95187	2.39754	2.83294	1.2499	1.30695
ENSG00000112812	1	PRSS16	serine protease 16 [Source:HGNC Symbol;Acc:HGNC:9480] && sp|Q9NQE7|TSSP_HUMAN Thymus-specific serine protease OS=Homo sapiens OX=9606 GN=PRSS16 PE=2 SV=2 && -	6:27247701-27256624	1.07958	0.919394	1.02625	2.15315	2.03769	0.732755	1.16693	0.718903	1.31396
ENSG00000112874	1	NUDT12	nudix hydrolase 12 [Source:HGNC Symbol;Acc:HGNC:18826] && sp|Q9BQG2|NUD12_HUMAN NAD-capped RNA hydrolase NUDT12 OS=Homo sapiens OX=9606 GN=NUDT12 PE=1 SV=1 && PF09297:NADH pyrophosphatase zinc ribbon domain|PF09296:NADH pyrophosphatase-like rudimentary NUDIX domain|PF00293:NUDIX domain|PF12796:Ankyrin repeats (3 copies)	5:103548855-103562790	4.12135	9.20758	5.09931	9.61404	8.79124	5.76797	5.96526	7.05086	7.16173
ENSG00000112972	1	HMGCS1	3-hydroxy-3-methylglutaryl-CoA synthase 1 [Source:HGNC Symbol;Acc:HGNC:5007] && sp|Q01581|HMCS1_HUMAN Hydroxymethylglutaryl-CoA synthase, cytoplasmic OS=Homo sapiens OX=9606 GN=HMGCS1 PE=1 SV=2 && -	5:43287470-43313512	31.0029	70.418	87.3824	100.022	121.015	50.162	64.7791	42.8936	63.4561
ENSG00000112996	1	MRPS30	mitochondrial ribosomal protein S30 [Source:HGNC Symbol;Acc:HGNC:8769] && sp|Q5JPI9|EFMT2_HUMAN EEF1A lysine methyltransferase 2 OS=Homo sapiens OX=9606 GN=EEF1AKMT2 PE=1 SV=2 && -	5:44808947-44820428	14.0659	15.6905	16.3592	20.1832	19.8511	18.3562	15.5224	16.3676	17.1378
ENSG00000113013	1	HSPA9	heat shock protein family A (Hsp70) member 9 [Source:HGNC Symbol;Acc:HGNC:5244] && sp|P38646|GRP75_HUMAN Stress-70 protein, mitochondrial OS=Homo sapiens OX=9606 GN=HSPA9 PE=1 SV=2 && PF00012:Hsp70 protein	5:138553756-138575675	16.5458	18.6328	22.0015	23.856	24.8265	18.6582	20.9054	19.2217	22.0981
ENSG00000113163	1	CERT1	ceramide transporter 1 [Source:HGNC Symbol;Acc:HGNC:2205] && sp|Q9Y5P4|CERT_HUMAN Ceramide transfer protein OS=Homo sapiens OX=9606 GN=CERT1 PE=1 SV=1 && -	5:75356345-75512138	12.9131	13.6543	12.2803	20.6917	13.1429	14.8289	9.90913	13.8193	13.8405
ENSG00000113194	1	FAF2	Fas associated factor family member 2 [Source:HGNC Symbol;Acc:HGNC:24666] && sp|Q96CS3|FAF2_HUMAN FAS-associated factor 2 OS=Homo sapiens OX=9606 GN=FAF2 PE=1 SV=2 && PF14555:UBA-like domain	5:176447628-176510074	13.8593	13.7056	13.2498	19.0129	17.084	15.6446	14.7937	13.6647	14.8107
ENSG00000113231	1	PDE8B	phosphodiesterase 8B [Source:HGNC Symbol;Acc:HGNC:8794] && sp|O95263|PDE8B_HUMAN High affinity cAMP-specific and IBMX-insensitive 3',5'-cyclic phosphodiesterase 8B OS=Homo sapiens OX=9606 GN=PDE8B PE=1 SV=2 && PF00233:3'5'-cyclic nucleotide phosphodiesterase|PF13426:PAS domain|PF08629:PDE8 phosphodiesterase	5:77210449-77428256	3.05557	2.30001	2.50606	3.92467	3.19077	2.39369	2.43468	2.91748	2.02749
ENSG00000113240	1	CLK4	CDC like kinase 4 [Source:HGNC Symbol;Acc:HGNC:13659] && sp|O35493|CLK4_MOUSE Dual specificity protein kinase CLK4 OS=Mus musculus OX=10090 GN=Clk4 PE=1 SV=1 && -	5:178602664-178630615	11.4986	14.2243	9.72197	14.6624	18.6948	12.9485	10.6318	13.5655	12.5674
ENSG00000113369	1	ARRDC3	arrestin domain containing 3 [Source:HGNC Symbol;Acc:HGNC:29263] && sp|Q96B67|ARRD3_HUMAN Arrestin domain-containing protein 3 OS=Homo sapiens OX=9606 GN=ARRDC3 PE=1 SV=1 && -	5:91368631-91383317	40.4072	120.374	71.4881	157.793	142.166	90.723	106.344	87.0218	110.325
ENSG00000113384	1	GOLPH3	golgi phosphoprotein 3 [Source:HGNC Symbol;Acc:HGNC:15452] && sp|Q9H4A6|GOLP3_HUMAN Golgi phosphoprotein 3 OS=Homo sapiens OX=9606 GN=GOLPH3 PE=1 SV=1 && -	5:32124716-32174319	22.8872	24.2016	22.3548	26.1284	34.048	27.0227	28.935	22.6343	23.3336
ENSG00000113387	1	SUB1	SUB1 regulator of transcription [Source:HGNC Symbol;Acc:HGNC:19985] && sp|P53999|TCP4_HUMAN Activated RNA polymerase II transcriptional coactivator p15 OS=Homo sapiens OX=9606 GN=SUB1 PE=1 SV=3 && -	5:32531633-32604079	23.5668	26.1738	20.3727	26.0527	30.9561	22.3005	24.1326	22.8868	19.1481
ENSG00000113407	1	TARS1	threonyl-tRNA synthetase 1 [Source:HGNC Symbol;Acc:HGNC:11572] && sp|P26639|SYTC_HUMAN Threonine--tRNA ligase 1, cytoplasmic OS=Homo sapiens OX=9606 GN=TARS1 PE=1 SV=3 && PF00587:tRNA synthetase class II core domain (G, H, P, S and T)|PF07973:Threonyl and Alanyl tRNA synthetase second additional domain|PF02824:TGS domain|PF03129:Anticodon binding domain	5:33440696-33468091	17.7246	23.3203	17.0789	33.7175	28.0463	20.5048	27.3065	19.5803	19.6183
ENSG00000113441	1	LNPEP	leucyl and cystinyl aminopeptidase [Source:HGNC Symbol;Acc:HGNC:6656] && sp|Q9UIQ6|LCAP_HUMAN Leucyl-cystinyl aminopeptidase OS=Homo sapiens OX=9606 GN=LNPEP PE=1 SV=3 && PF17900:Peptidase M1 N-terminal domain|PF01433:Peptidase family M1 domain|PF11838:ERAP1-like C-terminal domain	5:96935394-97037513	14.5104	20.4001	15.8196	25.8973	22.8188	19.5762	15.5388	16.5412	14.8038
ENSG00000113460	1	BRIX1	biogenesis of ribosomes BRX1 [Source:HGNC Symbol;Acc:HGNC:24170] && sp|Q8TDN6|BRX1_HUMAN Ribosome biogenesis protein BRX1 homolog OS=Homo sapiens OX=9606 GN=BRIX1 PE=1 SV=2 && -	5:34915677-34925996	7.70345	8.30046	7.20438	12.0901	9.96454	5.93497	8.48711	6.80435	6.70641
ENSG00000113558	1	SKP1	S-phase kinase associated protein 1 [Source:HGNC Symbol;Acc:HGNC:10899] && sp|Q3ZCF3|SKP1_BOVIN S-phase kinase-associated protein 1 OS=Bos taurus OX=9913 GN=SKP1 PE=2 SV=1 && PF01466:Skp1 family, dimerisation domain|PF03931:Skp1 family, tetramerisation domain	5:134148935-134176964	10.9463	12.4005	11.5781	21.1336	19.553	16.3254	13.0613	10.4009	11.1587
ENSG00000113575	1	PPP2CA	protein phosphatase 2 catalytic subunit alpha [Source:HGNC Symbol;Acc:HGNC:9299] && sp|P67774|PP2AA_BOVIN Serine/threonine-protein phosphatase 2A catalytic subunit alpha isoform OS=Bos taurus OX=9913 GN=PPP2CA PE=1 SV=1 && -	5:134194035-134226073	14.7379	24.8553	17.1525	23.9925	28.9738	15.5666	20.6239	12.9855	20.0434
ENSG00000113580	1	NR3C1	nuclear receptor subfamily 3 group C member 1 [Source:HGNC Symbol;Acc:HGNC:7978] && sp|P04150|GCR_HUMAN Glucocorticoid receptor OS=Homo sapiens OX=9606 GN=NR3C1 PE=1 SV=1 && PF00105:Zinc finger, C4 type (two domains)|PF00104:Ligand-binding domain of nuclear hormone receptor|PF02155:Glucocorticoid receptor	5:143277931-143435512	19.7641	22.9804	16.4153	27.8733	32.2584	20.842	17.3381	22.9894	25.4888
ENSG00000113583	1	C5orf15	chromosome 5 open reading frame 15 [Source:HGNC Symbol;Acc:HGNC:20656] && sp|Q8NC54|KCT2_HUMAN Keratinocyte-associated transmembrane protein 2 OS=Homo sapiens OX=9606 GN=KCT2 PE=1 SV=2 && PF17818:Keratinocyte-associated gene product	5:133955510-133968674	11.549	15.9374	12.4767	23.1227	19.7577	15.053	16.4157	12.9102	13.9185
ENSG00000113643	1	RARS1	arginyl-tRNA synthetase 1 [Source:HGNC Symbol;Acc:HGNC:9870] && sp|P54136|SYRC_HUMAN Arginine--tRNA ligase, cytoplasmic OS=Homo sapiens OX=9606 GN=RARS1 PE=1 SV=2 && PF03485:Arginyl tRNA synthetase N terminal domain|PF05746:DALR anticodon binding domain|PF00750:tRNA synthetases class I (R)	5:168486451-168519301	24.0738	31.0978	22.8872	32.9157	35.4045	26.2335	27.5341	28.0452	26.4565
ENSG00000113645	1	WWC1	WW and C2 domain containing 1 [Source:HGNC Symbol;Acc:HGNC:29435] && sp|Q8IX03|KIBRA_HUMAN Protein KIBRA OS=Homo sapiens OX=9606 GN=WWC1 PE=1 SV=1 && -	5:168291645-168472303	3.4609	2.16251	3.59535	5.46208	3.72941	2.68092	3.24993	2.74581	3.70982
ENSG00000113658	1	SMAD5	SMAD family member 5 [Source:HGNC Symbol;Acc:HGNC:6771] && sp|Q99717|SMAD5_HUMAN Mothers against decapentaplegic homolog 5 OS=Homo sapiens OX=9606 GN=SMAD5 PE=1 SV=1 && PF03165:MH1 domain|PF03166:MH2 domain	5:136132845-136188747	15.6724	23.464	21.8957	27.9647	25.7382	18.7966	29.38	12.8109	15.3469
ENSG00000113712	1	CSNK1A1	casein kinase 1 alpha 1 [Source:HGNC Symbol;Acc:HGNC:2451] && sp|P48729|KC1A_HUMAN Casein kinase I isoform alpha OS=Homo sapiens OX=9606 GN=CSNK1A1 PE=1 SV=2 && -	5:149492982-149551471	46.7125	42.7979	55.6438	81.2112	79.8398	54.7755	65.7978	44.0002	49.5392
ENSG00000113742	1	CPEB4	cytoplasmic polyadenylation element binding protein 4 [Source:HGNC Symbol;Acc:HGNC:21747] && sp|Q17RY0|CPEB4_HUMAN Cytoplasmic polyadenylation element-binding protein 4 OS=Homo sapiens OX=9606 GN=CPEB4 PE=1 SV=1 && PF16366:Cytoplasmic polyadenylation element-binding protein ZZ domain|PF16367:RNA recognition motif	5:173888349-173961980	2.10778	3.10336	5.49979	9.04244	7.89912	6.09976	3.39454	4.80698	8.38339
ENSG00000113790	1	EHHADH	enoyl-CoA hydratase and 3-hydroxyacyl CoA dehydrogenase [Source:HGNC Symbol;Acc:HGNC:3247] && sp|Q08426|ECHP_HUMAN Peroxisomal bifunctional enzyme OS=Homo sapiens OX=9606 GN=EHHADH PE=1 SV=3 && PF00378:Enoyl-CoA hydratase/isomerase|PF00725:3-hydroxyacyl-CoA dehydrogenase, C-terminal domain|PF02737:3-hydroxyacyl-CoA dehydrogenase, NAD binding domain	3:185190624-185281990	2.19721	2.21642	2.77565	5.39591	4.84421	2.81931	2.51205	2.23574	3.37909
ENSG00000113851	1	CRBN	cereblon [Source:HGNC Symbol;Acc:HGNC:30185] && sp|Q96SW2|CRBN_HUMAN Protein cereblon OS=Homo sapiens OX=9606 GN=CRBN PE=1 SV=1 && -	3:3144628-3179727	15.0699	19.5294	12.6298	18.5921	22.3853	17.2954	14.3202	16.4229	14.8224
ENSG00000113916	1	BCL6	BCL6 transcription repressor [Source:HGNC Symbol;Acc:HGNC:1001] && sp|P41182|BCL6_HUMAN B-cell lymphoma 6 protein OS=Homo sapiens OX=9606 GN=BCL6 PE=1 SV=1 && -	3:187721377-187745725	9.75262	5.19599	8.31326	9.33302	12.5322	8.03908	7.20764	7.84237	9.28065
ENSG00000113946	1	CLDN16	claudin 16 [Source:HGNC Symbol;Acc:HGNC:2037] && sp|Q9Y5I7|CLD16_HUMAN Claudin-16 OS=Homo sapiens OX=9606 GN=CLDN16 PE=1 SV=1 && PF00822:PMP-22/EMP/MP20/Claudin family	3:190308000-190412138	0.282162	0.282351	0.132085	4.21933	3.74337	0.447325	0.810393	0.607265	1.52248
ENSG00000113966	1	ARL6	ADP ribosylation factor like GTPase 6 [Source:HGNC Symbol;Acc:HGNC:13210] && sp|Q9H0F7|ARL6_HUMAN ADP-ribosylation factor-like protein 6 OS=Homo sapiens OX=9606 GN=ARL6 PE=1 SV=1 && PF00025:ADP-ribosylation factor family	3:97764521-97801229	2.25092	3.90691	1.90678	3.41074	4.15572	2.8961	1.66071	4.33912	1.80796
ENSG00000113971	1	NPHP3	nephrocystin 3 [Source:HGNC Symbol;Acc:HGNC:7907] && sp|Q7Z494|NPHP3_HUMAN Nephrocystin-3 OS=Homo sapiens OX=9606 GN=NPHP3 PE=1 SV=1 && PF13424:Tetratricopeptide repeat	3:132680609-132722432	24.6078	22.1241	19.3403	24.8481	27.5404	23.2245	17.9439	26.8184	20.5686
ENSG00000114023	1	FAM162A	family with sequence similarity 162 member A [Source:HGNC Symbol;Acc:HGNC:17865] && sp|Q96A26|F162A_HUMAN Protein FAM162A OS=Homo sapiens OX=9606 GN=FAM162A PE=1 SV=2 && -	3:122384161-122412334	5.58476	11.5571	9.78292	35.9881	23.7831	10.5788	17.9808	10.5953	26.0399
ENSG00000114166	1	KAT2B	lysine acetyltransferase 2B [Source:HGNC Symbol;Acc:HGNC:8638] && sp|Q92831|KAT2B_HUMAN Histone acetyltransferase KAT2B OS=Homo sapiens OX=9606 GN=KAT2B PE=1 SV=3 && -	3:20040446-20154404	10.4612	15.9605	14.7048	26.7409	17.0111	17.2133	14.0685	11.6305	14.8144
ENSG00000114279	1	FGF12	fibroblast growth factor 12 [Source:HGNC Symbol;Acc:HGNC:3668] && sp|P61328|FGF12_HUMAN Fibroblast growth factor 12 OS=Homo sapiens OX=9606 GN=FGF12 PE=1 SV=1 && PF00167:Fibroblast growth factor	3:192139390-192767764	0.775749	1.29964	0.922279	2.31935	1.79139	1.56947	1.70006	1.12428	1.3128
ENSG00000114331	1	ACAP2	ArfGAP with coiled-coil, ankyrin repeat and PH domains 2 [Source:HGNC Symbol;Acc:HGNC:16469] && sp|Q15057|ACAP2_HUMAN Arf-GAP with coiled-coil, ANK repeat and PH domain-containing protein 2 OS=Homo sapiens OX=9606 GN=ACAP2 PE=1 SV=3 && -	3:195274745-195443044	18.5589	25.1222	23.9759	34.9265	36.9874	29.6836	21.2306	22.0615	18.9416
ENSG00000114354	1	TFG	trafficking from ER to golgi regulator [Source:HGNC Symbol;Acc:HGNC:11758] && sp|Q92734|TFG_HUMAN Protein TFG OS=Homo sapiens OX=9606 GN=TFG PE=1 SV=2 && -	3:100709295-100748964	20.7702	28.9506	22.5252	30.6191	27.306	28.1507	23.3102	23.0207	19.8033
ENSG00000114405	1	C3orf14	chromosome 3 open reading frame 14 [Source:HGNC Symbol;Acc:HGNC:25024] && sp|Q9HBI5|CC014_HUMAN Uncharacterized protein C3orf14 OS=Homo sapiens OX=9606 GN=C3orf14 PE=2 SV=1 && PF15134:Domain of unknown function (DUF4570)	3:62319015-62336213	3.5085	7.72586	4.69968	14.9014	11.2776	4.55064	9.13928	5.31077	9.07248
ENSG00000114446	1	IFT57	intraflagellar transport 57 [Source:HGNC Symbol;Acc:HGNC:17367] && sp|Q9NWB7|IFT57_HUMAN Intraflagellar transport protein 57 homolog OS=Homo sapiens OX=9606 GN=IFT57 PE=1 SV=1 && PF10498:Intra-flagellar transport protein 57	3:108160812-108222435	5.7413	6.98687	4.88037	10.6239	8.63878	7.12611	6.69549	6.94629	7.94547
ENSG00000114503	1	NCBP2	nuclear cap binding protein subunit 2 [Source:HGNC Symbol;Acc:HGNC:7659] && sp|Q3ZBJ1|NCBP2_BOVIN Nuclear cap-binding protein subunit 2 OS=Bos taurus OX=9913 GN=NCBP2 PE=2 SV=1 && PF00076:RNA recognition motif. (a.k.a. RRM, RBD, or RNP domain)	3:196935402-196942594	10.9563	9.75914	12.7215	28.8873	18.9688	15.7543	14.1614	14.4138	14.2878
ENSG00000114520	1	SNX4	sorting nexin 4 [Source:HGNC Symbol;Acc:HGNC:11175] && sp|O95219|SNX4_HUMAN Sorting nexin-4 OS=Homo sapiens OX=9606 GN=SNX4 PE=1 SV=1 && PF00787:PX domain	3:125446650-125520202	7.54394	14.9025	10.5532	13.8582	13.285	9.52167	10.9619	11.0382	10.5884
ENSG00000114573	1	ATP6V1A	ATPase H+ transporting V1 subunit A [Source:HGNC Symbol;Acc:HGNC:851] && sp|P38606|VATA_HUMAN V-type proton ATPase catalytic subunit A OS=Homo sapiens OX=9606 GN=ATP6V1A PE=1 SV=2 && PF00006:ATP synthase alpha/beta family, nucleotide-binding domain|PF02874:ATP synthase alpha/beta family, beta-barrel domain|PF16886:ATPsynthase alpha/beta subunit N-term extension	3:113747027-113812056	10.0852	16.3922	10.8892	20.644	21.1405	16.3032	17.4172	15.0683	17.5222
ENSG00000114648	1	KLHL18	kelch like family member 18 [Source:HGNC Symbol;Acc:HGNC:29120] && sp|O94889|KLH18_HUMAN Kelch-like protein 18 OS=Homo sapiens OX=9606 GN=KLHL18 PE=1 SV=3 && PF01344:Kelch motif|PF00651:BTB/POZ domain|PF07707:BTB And C-terminal Kelch	3:47282917-47346816	6.12818	5.62678	7.14476	7.98893	5.90201	6.60444	6.64163	5.18118	6.67225
ENSG00000114742	1	WDR48	WD repeat domain 48 [Source:HGNC Symbol;Acc:HGNC:30914] && sp|Q32PG3|WDR48_BOVIN WD repeat-containing protein 48 OS=Bos taurus OX=9913 GN=WDR48 PE=2 SV=1 && PF11816:Domain of unknown function (DUF3337)	3:39052013-39096671	12.727	15.491	15.3062	19.0563	21.1602	18.9677	13.5824	14.2066	12.3916
ENSG00000114779	1	ABHD14B	abhydrolase domain containing 14B [Source:HGNC Symbol;Acc:HGNC:28235] && sp|Q96IU4|ABHEB_HUMAN Protein ABHD14B OS=Homo sapiens OX=9606 GN=ABHD14B PE=1 SV=1 && PF12697:Alpha/beta hydrolase family	3:51968510-51983409	6.30056	7.01515	6.75083	7.49615	6.48589	6.60616	6.24901	6.83535	7.35199
ENSG00000114784	1	EIF1B	eukaryotic translation initiation factor 1B [Source:HGNC Symbol;Acc:HGNC:30792] && sp|O60739|EIF1B_HUMAN Eukaryotic translation initiation factor 1b OS=Homo sapiens OX=9606 GN=EIF1B PE=1 SV=2 && PF01253:Translation initiation factor SUI1	3:40309707-40312424	9.08188	16.749	12.3669	20.1377	24.9061	14.0884	14.833	13.447	13.955
ENSG00000114796	1	KLHL24	kelch like family member 24 [Source:HGNC Symbol;Acc:HGNC:25947] && sp|Q6TFL4|KLH24_HUMAN Kelch-like protein 24 OS=Homo sapiens OX=9606 GN=KLHL24 PE=1 SV=1 && PF01344:Kelch motif|PF00651:BTB/POZ domain|PF07707:BTB And C-terminal Kelch	3:183635610-183684519	11.9528	12.3919	19.2459	23.7117	25.8229	19.3946	13.9254	13.4985	12.9067
ENSG00000114978	1	MOB1A	MOB kinase activator 1A [Source:HGNC Symbol;Acc:HGNC:16015] && sp|Q9H8S9|MOB1A_HUMAN MOB kinase activator 1A OS=Homo sapiens OX=9606 GN=MOB1A PE=1 SV=4 && PF03637:Mob1/phocein family	2:74152528-74178898	16.4478	24.3881	17.2625	31.8947	28.6487	19.3299	25.1085	21.3676	23.3141
ENSG00000115053	1	NCL	nucleolin [Source:HGNC Symbol;Acc:HGNC:7667] && sp|P19338|NUCL_HUMAN Nucleolin OS=Homo sapiens OX=9606 GN=NCL PE=1 SV=3 && -	2:231453531-231483641	72.3743	66.0281	61.6074	93.0769	74.7989	63.4087	63.8493	56.5674	67.3605
ENSG00000115084	1	SLC35F5	solute carrier family 35 member F5 [Source:HGNC Symbol;Acc:HGNC:23617] && sp|Q8WV83|S35F5_HUMAN Solute carrier family 35 member F5 OS=Homo sapiens OX=9606 GN=SLC35F5 PE=1 SV=1 && PF00892:EamA-like transporter family	2:113705011-113756693	22.7714	25.0792	27.8242	34.1726	29.1511	33.4553	22.5563	24.9041	25.4565
ENSG00000115091	1	ACTR3	actin related protein 3 [Source:HGNC Symbol;Acc:HGNC:170] && sp|P61157|ARP3_BOVIN Actin-related protein 3 OS=Bos taurus OX=9913 GN=ACTR3 PE=1 SV=3 && PF00022:Actin	2:113890063-113962596	15.6653	20.6233	20.3409	26.0448	22.5029	19.2372	23.8528	19.0836	18.8819
ENSG00000115137	1	DNAJC27	DnaJ heat shock protein family (Hsp40) member C27 [Source:HGNC Symbol;Acc:HGNC:30290] && sp|Q9NZQ0|DJC27_HUMAN DnaJ homolog subfamily C member 27 OS=Homo sapiens OX=9606 GN=DNAJC27 PE=1 SV=1 && PF00226:DnaJ domain|PF00071:Ras family	2:24943636-24972094	2.83749	4.87938	3.30605	5.28852	6.81144	4.97801	4.88446	4.40576	3.95165
ENSG00000115145	1	STAM2	signal transducing adaptor molecule 2 [Source:HGNC Symbol;Acc:HGNC:11358] && sp|O75886|STAM2_HUMAN Signal transducing adapter molecule 2 OS=Homo sapiens OX=9606 GN=STAM2 PE=1 SV=1 && PF00018:SH3 domain|PF00790:VHS domain	2:152116801-152175763	9.72368	10.1029	6.55741	9.85701	10.1883	8.61366	8.41711	9.04995	8.37052
ENSG00000115159	1	GPD2	glycerol-3-phosphate dehydrogenase 2 [Source:HGNC Symbol;Acc:HGNC:4456] && sp|P43304|GPDM_HUMAN Glycerol-3-phosphate dehydrogenase, mitochondrial OS=Homo sapiens OX=9606 GN=GPD2 PE=1 SV=3 && PF16901:C-terminal domain of alpha-glycerophosphate oxidase|PF13499:EF-hand domain pair|PF01266:FAD dependent oxidoreductase	2:156435290-156613735	10.6613	14.992	10.177	16.7928	16.8104	12.7893	11.3347	13.8432	12.9766
ENSG00000115183	1	TANC1	tetratricopeptide repeat, ankyrin repeat and coiled-coil containing 1 [Source:HGNC Symbol;Acc:HGNC:29364] && sp|Q9C0D5|TANC1_HUMAN Protein TANC1 OS=Homo sapiens OX=9606 GN=TANC1 PE=1 SV=3 && -	2:158968640-159232659	29.9409	22.0034	23.2376	21.2673	30.9125	27.7269	24.4298	26.0286	27.4797
ENSG00000115221	1	ITGB6	integrin subunit beta 6 [Source:HGNC Symbol;Acc:HGNC:6161] && sp|P18564|ITB6_HUMAN Integrin beta-6 OS=Homo sapiens OX=9606 GN=ITGB6 PE=1 SV=2 && PF00362:Integrin beta chain VWA domain|PF17205:Integrin plexin domain|PF18372:Integrin beta epidermal growth factor like domain 1|PF07965:Integrin beta tail domain|PF08725:Integrin beta cytoplasmic domain	2:160099667-160200313	2.22034	2.32141	4.5302	5.24335	4.09583	3.10072	3.10961	1.60946	3.75051
ENSG00000115233	1	PSMD14	proteasome 26S subunit, non-ATPase 14 [Source:HGNC Symbol;Acc:HGNC:16889] && sp|O00487|PSDE_HUMAN 26S proteasome non-ATPase regulatory subunit 14 OS=Homo sapiens OX=9606 GN=PSMD14 PE=1 SV=1 && PF13012:Maintenance of mitochondrial structure and function	2:161308425-161411717	11.9375	21.2583	12.4746	19.2384	17.8629	11.5612	16.0473	16.1162	15.5396
ENSG00000115271	1	GCA	grancalcin [Source:HGNC Symbol;Acc:HGNC:15990] && sp|P28676|GRAN_HUMAN Grancalcin OS=Homo sapiens OX=9606 GN=GCA PE=1 SV=2 && PF13833:EF-hand domain pair	2:162318840-162371595	1.38922	1.99864	1.57881	2.17771	3.3807	2.30636	1.84963	2.80571	1.46655
ENSG00000115295	1	CLIP4	CAP-Gly domain containing linker protein family member 4 [Source:HGNC Symbol;Acc:HGNC:26108] && sp|Q8N3C7|CLIP4_HUMAN CAP-Gly domain-containing linker protein 4 OS=Homo sapiens OX=9606 GN=CLIP4 PE=1 SV=1 && -	2:29097705-29199777	13.2485	16.7542	13.5441	17.4737	16.9795	26.4685	18.6238	16.9998	14.6866
ENSG00000115306	1	SPTBN1	spectrin beta, non-erythrocytic 1 [Source:HGNC Symbol;Acc:HGNC:11275] && sp|Q01082|SPTB2_HUMAN Spectrin beta chain, non-erythrocytic 1 OS=Homo sapiens OX=9606 GN=SPTBN1 PE=1 SV=2 && PF15410:Pleckstrin homology domain|PF00307:Calponin homology (CH) domain|PF00435:Spectrin repeat	2:54456317-54671446	86.6338	62.6635	72.5985	79.9725	89.0872	74.7017	69.5163	92.8965	70.2571
ENSG00000115339	1	GALNT3	polypeptide N-acetylgalactosaminyltransferase 3 [Source:HGNC Symbol;Acc:HGNC:4125] && sp|Q14435|GALT3_HUMAN Polypeptide N-acetylgalactosaminyltransferase 3 OS=Homo sapiens OX=9606 GN=GALNT3 PE=1 SV=2 && PF00652:Ricin-type beta-trefoil lectin domain|PF00535:Glycosyl transferase family 2	2:165747588-165794659	7.78452	11.028	11.4913	26.1141	21.6091	11.6698	18.57	9.68314	20.9235
ENSG00000115364	1	MRPL19	mitochondrial ribosomal protein L19 [Source:HGNC Symbol;Acc:HGNC:14052] && sp|P49406|RM19_HUMAN 39S ribosomal protein L19, mitochondrial OS=Homo sapiens OX=9606 GN=MRPL19 PE=1 SV=2 && PF01245:Ribosomal protein L19	2:75646783-75690851	6.12458	9.03405	8.17872	9.92495	10.1508	8.10037	7.07228	7.24017	6.90517
ENSG00000115365	1	LANCL1	LanC like 1 [Source:HGNC Symbol;Acc:HGNC:6508] && sp|O43813|LANC1_HUMAN Glutathione S-transferase LANCL1 OS=Homo sapiens OX=9606 GN=LANCL1 PE=1 SV=1 && PF05147:Lanthionine synthetase C-like protein	2:210427131-210477652	13.7765	18.3409	12.0096	21.316	21.3687	14.2121	14.2699	14.8641	15.7255
ENSG00000115415	1	STAT1	signal transducer and activator of transcription 1 [Source:HGNC Symbol;Acc:HGNC:11362] && sp|P42224|STAT1_HUMAN Signal transducer and activator of transcription 1-alpha/beta OS=Homo sapiens OX=9606 GN=STAT1 PE=1 SV=2 && -	2:190908460-191020960	9.95704	12.066	10.3348	14.7386	13.5943	9.03306	11.2875	12.1311	10.1745
ENSG00000115419	1	GLS	glutaminase [Source:HGNC Symbol;Acc:HGNC:4331] && sp|O94925|GLSK_HUMAN Glutaminase kidney isoform, mitochondrial OS=Homo sapiens OX=9606 GN=GLS PE=1 SV=1 && PF04960:Glutaminase|PF12796:Ankyrin repeats (3 copies)|PF17959:EF-hand domain	2:190880821-190965552	37.3192	49.6953	33.9651	33.9034	52.6458	47.0162	34.0032	49.7097	36.7974
ENSG00000115421	1	PAPOLG	poly(A) polymerase gamma [Source:HGNC Symbol;Acc:HGNC:14982] && sp|Q9BWT3|PAPOG_HUMAN Poly(A) polymerase gamma OS=Homo sapiens OX=9606 GN=PAPOLG PE=1 SV=2 && PF01909:Nucleotidyltransferase domain|PF04928:Poly(A) polymerase central domain|PF04926:Poly(A) polymerase predicted RNA binding domain	2:60756253-60802086	5.8998	7.52859	4.66927	8.71387	6.03579	6.6779	4.5051	6.52821	5.74573
ENSG00000115484	1	CCT4	chaperonin containing TCP1 subunit 4 [Source:HGNC Symbol;Acc:HGNC:1617] && sp|P50991|TCPD_HUMAN T-complex protein 1 subunit delta OS=Homo sapiens OX=9606 GN=CCT4 PE=1 SV=4 && -	2:61868085-61888671	24.237	43.8288	30.6964	41.8873	45.5615	33.2819	37.0416	28.8869	30.7456
ENSG00000115524	1	SF3B1	splicing factor 3b subunit 1 [Source:HGNC Symbol;Acc:HGNC:10768] && sp|O75533|SF3B1_HUMAN Splicing factor 3B subunit 1 OS=Homo sapiens OX=9606 GN=SF3B1 PE=1 SV=3 && -	2:197388515-197435079	63.2175	75.8448	52.7318	74.311	84.6091	54.8698	64.125	68.2347	68.0688
ENSG00000115540	1	MOB4	MOB family member 4, phocein [Source:HGNC Symbol;Acc:HGNC:17261] && sp|Q9Y3A3|PHOCN_HUMAN MOB-like protein phocein OS=Homo sapiens OX=9606 GN=MOB4 PE=1 SV=1 && PF03637:Mob1/phocein family	2:197515571-197553699	6.68498	9.65213	7.94291	18.9988	12.0613	6.42786	11.7344	8.87151	12.896
ENSG00000115541	1	HSPE1	heat shock protein family E (Hsp10) member 1 [Source:HGNC Symbol;Acc:HGNC:5269] && sp|P61603|CH10_BOVIN 10 kDa heat shock protein, mitochondrial OS=Bos taurus OX=9913 GN=HSPE1 PE=3 SV=2 && PF00166:Chaperonin 10 Kd subunit	2:197500140-197503449	13.4616	32.4931	10.6992	22.9897	42.6537	18.8541	18.7362	19.7981	27.6284
ENSG00000115548	1	KDM3A	lysine demethylase 3A [Source:HGNC Symbol;Acc:HGNC:20815] && sp|Q9Y4C1|KDM3A_HUMAN Lysine-specific demethylase 3A OS=Homo sapiens OX=9606 GN=KDM3A PE=1 SV=4 && -	2:86440647-86492716	27.4146	29.8248	30.1456	55.1546	61.7113	44.1938	35.7369	37.3956	39.0812
ENSG00000115594	1	IL1R1	interleukin 1 receptor type 1 [Source:HGNC Symbol;Acc:HGNC:5993] && sp|P14778|IL1R1_HUMAN Interleukin-1 receptor type 1 OS=Homo sapiens OX=9606 GN=IL1R1 PE=1 SV=1 && -	2:102064544-102179874	3.7104	5.71174	10.5345	16.1619	5.78268	6.19509	6.00655	7.45876	7.07518
ENSG00000115604	1	IL18R1	interleukin 18 receptor 1 [Source:HGNC Symbol;Acc:HGNC:5988] && sp|Q13478|IL18R_HUMAN Interleukin-18 receptor 1 OS=Homo sapiens OX=9606 GN=IL18R1 PE=1 SV=1 && -	2:102311529-102398777	0.846949	1.59336	1.18918	3.83637	1.57804	1.1024	1.0265	0.916327	1.41622
ENSG00000115677	1	HDLBP	high density lipoprotein binding protein [Source:HGNC Symbol;Acc:HGNC:4857] && sp|Q00341|VIGLN_HUMAN Vigilin OS=Homo sapiens OX=9606 GN=HDLBP PE=1 SV=2 && PF00013:KH domain	2:241227264-241317061	133.398	86.1918	127.598	138.083	124.025	115.378	143.455	110.405	106.373
ENSG00000115808	1	STRN	striatin [Source:HGNC Symbol;Acc:HGNC:11424] && sp|O43815|STRN_HUMAN Striatin OS=Homo sapiens OX=9606 GN=STRN PE=1 SV=4 && -	2:36837698-36966536	4.19682	6.17811	5.18608	9.35299	6.84375	5.90273	5.48188	6.06902	5.99613
ENSG00000115816	1	CEBPZ	CCAAT enhancer binding protein zeta [Source:HGNC Symbol;Acc:HGNC:24218] && sp|Q03701|CEBPZ_HUMAN CCAAT/enhancer-binding protein zeta OS=Homo sapiens OX=9606 GN=CEBPZ PE=1 SV=3 && PF03914:CBF/Mak21 family	2:37201612-37231596	10.5159	21.4921	13.7731	23.6405	23.4339	13.9258	13.5007	13.3597	15.5366
ENSG00000115866	1	DARS1	aspartyl-tRNA synthetase 1 [Source:HGNC Symbol;Acc:HGNC:2678] && sp|P14868|SYDC_HUMAN Aspartate--tRNA ligase, cytoplasmic OS=Homo sapiens OX=9606 GN=DARS1 PE=1 SV=2 && PF00152:tRNA synthetases class II (D, K and N)|PF01336:OB-fold nucleic acid binding domain	2:135905881-135986100	23.1628	27.5412	19.1813	35.2029	41.6642	18.4455	23.7611	26.3695	29.0252
ENSG00000115875	1	SRSF7	serine and arginine rich splicing factor 7 [Source:HGNC Symbol;Acc:HGNC:10789] && sp|Q3T106|SRSF7_BOVIN Serine/arginine-rich splicing factor 7 OS=Bos taurus OX=9913 GN=SRSF7 PE=2 SV=1 && -	2:38743599-38751494	17.5621	23.2536	16.0928	30.6617	29.2921	22.053	18.7886	17.4784	20.0521
ENSG00000116005	1	PCYOX1	prenylcysteine oxidase 1 [Source:HGNC Symbol;Acc:HGNC:20588] && sp|Q9UHG3|PCYOX_HUMAN Prenylcysteine oxidase 1 OS=Homo sapiens OX=9606 GN=PCYOX1 PE=1 SV=3 && PF07156:Prenylcysteine lyase|PF13450:NAD(P)-binding Rossmann-like domain	2:70257386-70281185	9.26441	11.41	12.6405	22.1239	17.4979	13.3305	14.7625	11.3458	15.0195
ENSG00000116039	1	ATP6V1B1	ATPase H+ transporting V1 subunit B1 [Source:HGNC Symbol;Acc:HGNC:853] && sp|P15313|VATB1_HUMAN V-type proton ATPase subunit B, kidney isoform OS=Homo sapiens OX=9606 GN=ATP6V1B1 PE=1 SV=3 && PF00006:ATP synthase alpha/beta family, nucleotide-binding domain|PF02874:ATP synthase alpha/beta family, beta-barrel domain	2:70935900-70965431	0.10649	0.319441	0.788121	1.26558	1.96748	1.06749	0.57847	0.020875	0.434359
ENSG00000116133	1	DHCR24	24-dehydrocholesterol reductase [Source:HGNC Symbol;Acc:HGNC:2859] && sp|Q15392|DHC24_HUMAN Delta(24)-sterol reductase OS=Homo sapiens OX=9606 GN=DHCR24 PE=1 SV=2 && -	1:54849627-54887195	19.4109	19.1203	28.2253	37.3697	14.745	22.2573	20.2051	22.9803	28.3201
ENSG00000116138	1	DNAJC16	DnaJ heat shock protein family (Hsp40) member C16 [Source:HGNC Symbol;Acc:HGNC:29157] && sp|Q9Y2G8|DJC16_HUMAN DnaJ homolog subfamily C member 16 OS=Homo sapiens OX=9606 GN=DNAJC16 PE=2 SV=3 && -	1:15526813-15592379	4.92752	5.00686	5.06218	6.10418	7.72465	5.31956	6.0859	4.95608	6.60857
ENSG00000116161	1	CACYBP	calcyclin binding protein [Source:HGNC Symbol;Acc:HGNC:30423] && sp|Q9HB71|CYBP_HUMAN Calcyclin-binding protein OS=Homo sapiens OX=9606 GN=CACYBP PE=1 SV=2 && -	1:174999163-175012027	10.2798	19.9337	11.2085	14.4715	40.548	13.2178	12.1935	9.63784	10.2402
ENSG00000116171	1	SCP2	sterol carrier protein 2 [Source:HGNC Symbol;Acc:HGNC:10606] && sp|P22307|SCP2_HUMAN Sterol carrier protein 2 OS=Homo sapiens OX=9606 GN=SCP2 PE=1 SV=2 && -	1:52927276-53051698	17.0541	18.2285	12.1999	23.1373	22.9611	14.2053	14.6119	17.3518	18.7535
ENSG00000116191	1	RALGPS2	Ral GEF with PH domain and SH3 binding motif 2 [Source:HGNC Symbol;Acc:HGNC:30279] && sp|Q86X27|RGPS2_HUMAN Ras-specific guanine nucleotide-releasing factor RalGPS2 OS=Homo sapiens OX=9606 GN=RALGPS2 PE=1 SV=1 && PF00617:RasGEF domain|PF00169:PH domain	1:178725165-178921842	6.82962	9.43247	10.2692	21.2478	11.3708	10.219	10.1734	8.38796	9.25022
ENSG00000116199	1	FAM20B	FAM20B glycosaminoglycan xylosylkinase [Source:HGNC Symbol;Acc:HGNC:23017] && sp|O75063|XYLK_HUMAN Glycosaminoglycan xylosylkinase OS=Homo sapiens OX=9606 GN=FAM20B PE=1 SV=1 && -	1:179025804-179076567	11.5644	12.955	9.78031	16.5431	12.2028	10.5718	9.16554	11.8382	13.6538
ENSG00000116209	1	TMEM59	transmembrane protein 59 [Source:HGNC Symbol;Acc:HGNC:1239] && sp|Q9BXS4|TMM59_HUMAN Transmembrane protein 59 OS=Homo sapiens OX=9606 GN=TMEM59 PE=1 SV=1 && PF12280:Brain specific membrane anchored protein	1:54026681-54053504	15.7075	29.5105	25.3276	37.0144	38.0578	27.2173	31.1012	23.9044	31.1314
ENSG00000116212	1	LRRC42	leucine rich repeat containing 42 [Source:HGNC Symbol;Acc:HGNC:28792] && sp|Q9Y546|LRC42_HUMAN Leucine-rich repeat-containing protein 42 OS=Homo sapiens OX=9606 GN=LRRC42 PE=1 SV=1 && -	1:53946085-53968168	11.1504	13.0744	11.9277	15.6522	13.8703	9.88385	13.3022	10.5623	13.2473
ENSG00000116266	1	STXBP3	syntaxin binding protein 3 [Source:HGNC Symbol;Acc:HGNC:11446] && sp|O00186|STXB3_HUMAN Syntaxin-binding protein 3 OS=Homo sapiens OX=9606 GN=STXBP3 PE=1 SV=2 && -	1:108746674-108809523	16.893	21.0045	15.7961	23.1115	26.0167	18.9201	17.1422	18.6838	15.1968
ENSG00000116273	1	PHF13	PHD finger protein 13 [Source:HGNC Symbol;Acc:HGNC:22983] && sp|Q86YI8|PHF13_HUMAN PHD finger protein 13 OS=Homo sapiens OX=9606 GN=PHF13 PE=1 SV=2 && -	1:6613731-6624030	9.63997	7.45739	9.74958	9.78529	9.69579	10.1342	9.15652	9.58588	9.46229
ENSG00000116489	1	CAPZA1	capping actin protein of muscle Z-line subunit alpha 1 [Source:HGNC Symbol;Acc:HGNC:1488] && sp|P52907|CAZA1_HUMAN F-actin-capping protein subunit alpha-1 OS=Homo sapiens OX=9606 GN=CAPZA1 PE=1 SV=3 && PF01267:F-actin capping protein alpha subunit	1:112619805-112671616	41.924	67.7118	42.7913	80.1567	65.1442	52.7985	55.7747	48.3537	55.7286
ENSG00000116514	1	RNF19B	ring finger protein 19B [Source:HGNC Symbol;Acc:HGNC:26886] && sp|Q6ZMZ0|RN19B_HUMAN E3 ubiquitin-protein ligase RNF19B OS=Homo sapiens OX=9606 GN=RNF19B PE=1 SV=2 && PF01485:IBR domain, a half RING-finger domain	1:32936445-32964809	4.09	3.51763	3.7774	5.26659	4.88492	2.53151	4.40388	2.80617	3.83367
ENSG00000116717	1	GADD45A	growth arrest and DNA damage inducible alpha [Source:HGNC Symbol;Acc:HGNC:4095] && sp|P24522|GA45A_HUMAN Growth arrest and DNA damage-inducible protein GADD45 alpha OS=Homo sapiens OX=9606 GN=GADD45A PE=1 SV=1 && PF01248:Ribosomal protein L7Ae/L30e/S12e/Gadd45 family	1:67685201-67688334	3.81209	4.07276	7.48928	7.25757	10.0446	6.45145	6.7762	4.43406	4.50305
ENSG00000116731	1	PRDM2	PR/SET domain 2 [Source:HGNC Symbol;Acc:HGNC:9347] && sp|Q13029|PRDM2_HUMAN PR domain zinc finger protein 2 OS=Homo sapiens OX=9606 GN=PRDM2 PE=1 SV=3 && -	1:13700188-13825079	17.9307	16.3323	8.21422	20.0111	19.3867	20.3551	15.0768	15.1294	16.2002
ENSG00000116741	1	RGS2	regulator of G protein signaling 2 [Source:HGNC Symbol;Acc:HGNC:9998] && sp|P41220|RGS2_HUMAN Regulator of G-protein signaling 2 OS=Homo sapiens OX=9606 GN=RGS2 PE=1 SV=1 && PF00615:Regulator of G protein signaling domain	1:192809039-192812275	5.21009	14.0984	6.82678	13.3493	34.6131	8.17499	10.7172	11.7502	16.3796
ENSG00000116752	1	BCAS2	BCAS2 pre-mRNA processing factor [Source:HGNC Symbol;Acc:HGNC:975] && sp|O75934|SPF27_HUMAN Pre-mRNA-splicing factor SPF27 OS=Homo sapiens OX=9606 GN=BCAS2 PE=1 SV=1 && PF05700:Breast carcinoma amplified sequence 2 (BCAS2)	1:114567557-114581629	8.35337	8.41152	6.54396	13.0334	14.8874	7.8458	11.2395	6.90881	9.97425
ENSG00000116791	1	CRYZ	crystallin zeta [Source:HGNC Symbol;Acc:HGNC:2419] && sp|Q08257|QOR_HUMAN Quinone oxidoreductase OS=Homo sapiens OX=9606 GN=CRYZ PE=1 SV=1 && -	1:74705482-74733408	13.0863	11.0401	9.72932	14.4557	16.0901	8.39202	12.5775	11.2471	12.8485
ENSG00000116903	1	EXOC8	exocyst complex component 8 [Source:HGNC Symbol;Acc:HGNC:24659] && sp|Q8IYI6|EXOC8_HUMAN Exocyst complex component 8 OS=Homo sapiens OX=9606 GN=EXOC8 PE=1 SV=2 && PF08700:Vps51/Vps67|PF16528:Exocyst component 84 C-terminal	1:231332753-231337852	2.9038	3.89252	4.51109	6.5288	5.50439	4.58361	4.20571	4.45161	5.05382
ENSG00000116918	1	TSNAX	translin associated factor X [Source:HGNC Symbol;Acc:HGNC:12380] && sp|Q99598|TSNAX_HUMAN Translin-associated protein X OS=Homo sapiens OX=9606 GN=TSNAX PE=1 SV=1 && -	1:231528541-231566524	7.32528	10.8239	7.87514	12.6009	13.5541	8.21123	8.58259	9.20579	9.07161
ENSG00000116954	1	RRAGC	Ras related GTP binding C [Source:HGNC Symbol;Acc:HGNC:19902] && sp|Q9HB90|RRAGC_HUMAN Ras-related GTP-binding protein C OS=Homo sapiens OX=9606 GN=RRAGC PE=1 SV=1 && -	1:38838198-38859772	6.08693	9.23129	8.02497	13.4481	14.5376	8.15277	9.44419	7.1963	6.88285
ENSG00000116977	1	LGALS8	galectin 8 [Source:HGNC Symbol;Acc:HGNC:6569] && sp|O00214|LEG8_HUMAN Galectin-8 OS=Homo sapiens OX=9606 GN=LGALS8 PE=1 SV=4 && PF00337:Galactoside-binding lectin	1:236518000-236552981	17.6918	19.4531	18.1533	28.5654	33.4862	24.2331	18.5194	19.519	22.9093
ENSG00000116990	1	MYCL	MYCL proto-oncogene, bHLH transcription factor [Source:HGNC Symbol;Acc:HGNC:7555] && sp|P12524|MYCL_HUMAN Protein L-Myc OS=Homo sapiens OX=9606 GN=MYCL PE=1 SV=2 && -	1:39895426-39902256	6.7574	4.75494	12.5389	21.0296	12.7045	10.97	12.0078	6.04318	13.9919
ENSG00000117000	1	RLF	RLF zinc finger [Source:HGNC Symbol;Acc:HGNC:10025] && sp|Q13129|RLF_HUMAN Zinc finger protein Rlf OS=Homo sapiens OX=9606 GN=RLF PE=1 SV=2 && -	1:40161387-40240921	10.0662	16.8907	9.77925	25.6251	24.9124	15.3688	16.1712	15.2115	16.5944
ENSG00000117036	1	ETV3	ETS variant transcription factor 3 [Source:HGNC Symbol;Acc:HGNC:3492] && sp|P41162|ETV3_HUMAN ETS translocation variant 3 OS=Homo sapiens OX=9606 GN=ETV3 PE=1 SV=2 && PF00178:Ets-domain	1:157121191-157138474	9.51063	9.38363	11.8056	18.1121	18.7987	12.9765	11.9984	11.0301	13.7899
ENSG00000117114	1	ADGRL2	adhesion G protein-coupled receptor L2 [Source:HGNC Symbol;Acc:HGNC:18582] && sp|O95490|AGRL2_HUMAN Adhesion G protein-coupled receptor L2 OS=Homo sapiens OX=9606 GN=ADGRL2 PE=1 SV=2 && -	1:81306147-81993932	96.5328	112.617	88.8809	111.986	116.835	98.8234	81.4709	103.76	106.7
ENSG00000117139	1	KDM5B	lysine demethylase 5B [Source:HGNC Symbol;Acc:HGNC:18039] && sp|Q9UGL1|KDM5B_HUMAN Lysine-specific demethylase 5B OS=Homo sapiens OX=9606 GN=KDM5B PE=1 SV=3 && PF00628:PHD-finger|PF02928:C5HC2 zinc finger|PF01388:ARID/BRIGHT DNA binding domain|PF08429:PLU-1-like protein|PF02375:jmjN domain|PF02373:JmjC domain, hydroxylase	1:202724495-202808487	74.2256	65.7062	59.1197	94.4466	92.0879	89.4549	64.2344	61.279	57.7439
ENSG00000117143	1	UAP1	UDP-N-acetylglucosamine pyrophosphorylase 1 [Source:HGNC Symbol;Acc:HGNC:12457] && sp|Q16222|UAP1_HUMAN UDP-N-acetylhexosamine pyrophosphorylase OS=Homo sapiens OX=9606 GN=UAP1 PE=1 SV=3 && PF01704:UTP--glucose-1-phosphate uridylyltransferase	1:162561722-162601240	8.97516	18.9787	15.8277	35.281	27.3983	14.1548	16.5007	14.7646	25.1913
ENSG00000117151	1	CTBS	chitobiase [Source:HGNC Symbol;Acc:HGNC:2496] && sp|Q01459|DIAC_HUMAN Di-N-acetylchitobiase OS=Homo sapiens OX=9606 GN=CTBS PE=1 SV=1 && PF00704:Glycosyl hydrolases family 18	1:84549611-84574480	2.5358	2.06173	2.82254	6.32456	6.20426	3.00488	4.37197	3.42791	2.54332
ENSG00000117153	1	KLHL12	kelch like family member 12 [Source:HGNC Symbol;Acc:HGNC:19360] && sp|Q53G59|KLH12_HUMAN Kelch-like protein 12 OS=Homo sapiens OX=9606 GN=KLHL12 PE=1 SV=2 && PF07707:BTB And C-terminal Kelch|PF01344:Kelch motif|PF00651:BTB/POZ domain	1:202891116-202928636	6.93485	7.90545	8.10606	10.5085	12.0098	8.34658	9.26571	7.51881	7.61618
ENSG00000117335	1	CD46	CD46 molecule [Source:HGNC Symbol;Acc:HGNC:6953] && sp|P15529|MCP_HUMAN Membrane cofactor protein OS=Homo sapiens OX=9606 GN=CD46 PE=1 SV=3 && -	1:207752037-207795513	15.5619	19.6609	16.091	20.5702	20.9745	16.3636	16.2685	17.0647	15.1853
ENSG00000117475	1	BLZF1	basic leucine zipper nuclear factor 1 [Source:HGNC Symbol;Acc:HGNC:1065] && sp|Q9H2G9|GO45_HUMAN Golgin-45 OS=Homo sapiens OX=9606 GN=BLZF1 PE=1 SV=2 && PF08227:DASH complex subunit Hsk3 like	1:169367970-169396540	7.74439	13.3473	10.148	15.6899	12.8035	7.91267	11.4284	10.5757	10.8343
ENSG00000117505	1	DR1	down-regulator of transcription 1 [Source:HGNC Symbol;Acc:HGNC:3017] && sp|Q5ZMV3|NC2B_CHICK Protein Dr1 OS=Gallus gallus OX=9031 GN=DR1 PE=2 SV=1 && -	1:93345907-93369493	5.20801	8.39381	8.20485	12.1995	9.62294	7.73849	7.60131	7.8718	8.30765
ENSG00000117528	1	ABCD3	ATP binding cassette subfamily D member 3 [Source:HGNC Symbol;Acc:HGNC:67] && sp|P28288|ABCD3_HUMAN ATP-binding cassette sub-family D member 3 OS=Homo sapiens OX=9606 GN=ABCD3 PE=1 SV=1 && PF00005:ABC transporter	1:94418389-94518666	14.1982	17.0536	13.2384	21.6648	18.92	15.3792	13.75	17.4843	15.4707
ENSG00000117533	1	VAMP4	vesicle associated membrane protein 4 [Source:HGNC Symbol;Acc:HGNC:12645] && sp|O75379|VAMP4_HUMAN Vesicle-associated membrane protein 4 OS=Homo sapiens OX=9606 GN=VAMP4 PE=1 SV=2 && PF00957:Synaptobrevin	1:171700160-171742074	3.03571	4.77729	2.28451	4.26465	5.01004	3.46558	3.53312	4.22334	3.66525
ENSG00000117595	1	IRF6	interferon regulatory factor 6 [Source:HGNC Symbol;Acc:HGNC:6121] && sp|O14896|IRF6_HUMAN Interferon regulatory factor 6 OS=Homo sapiens OX=9606 GN=IRF6 PE=1 SV=1 && -	1:209785617-209806175	13.5737	20.6676	30.3691	57.9088	54.3923	31.4316	41.035	28.3433	39.2154
ENSG00000117597	1	UTP25	UTP25 small subunit processome component [Source:HGNC Symbol;Acc:HGNC:28440] && sp|Q68CQ4|UTP25_HUMAN U3 small nucleolar RNA-associated protein 25 homolog OS=Homo sapiens OX=9606 GN=UTP25 PE=1 SV=2 && -	1:209827972-209857565	2.62134	2.94643	3.09922	3.95344	4.14476	2.66053	2.72889	2.30447	2.915
ENSG00000117602	1	RCAN3	RCAN family member 3 [Source:HGNC Symbol;Acc:HGNC:3042] && sp|Q9UKA8|RCAN3_HUMAN Calcipressin-3 OS=Homo sapiens OX=9606 GN=RCAN3 PE=1 SV=1 && -	1:24502351-24541040	3.92373	4.972	3.98968	9.84683	7.42712	4.99707	5.29819	4.43104	7.08265
ENSG00000117614	1	SYF2	SYF2 pre-mRNA splicing factor [Source:HGNC Symbol;Acc:HGNC:19824] && sp|O95926|SYF2_HUMAN Pre-mRNA-splicing factor SYF2 OS=Homo sapiens OX=9606 GN=SYF2 PE=1 SV=1 && -	1:25222276-25232502	6.25688	6.35061	4.27592	7.78317	7.71355	6.9196	5.95383	4.54071	5.83133
ENSG00000117616	1	RSRP1	arginine and serine rich protein 1 [Source:HGNC Symbol;Acc:HGNC:25234] && sp|Q9BUV0|RSRP1_HUMAN Arginine/serine-rich protein 1 OS=Homo sapiens OX=9606 GN=RSRP1 PE=1 SV=2 && PF17069:Arginine/Serine-Rich protein 1	1:25242249-25360885	19.7743	15.9857	17.4415	34.85	18.1316	21.4757	25.2015	15.0851	13.3446
ENSG00000117620	1	SLC35A3	solute carrier family 35 member A3 [Source:HGNC Symbol;Acc:HGNC:11023] && sp|Q9Y2D2|S35A3_HUMAN UDP-N-acetylglucosamine transporter OS=Homo sapiens OX=9606 GN=SLC35A3 PE=1 SV=1 && PF04142:Nucleotide-sugar transporter	1:99969351-100035634	3.90108	7.59809	3.39539	12.0592	8.11115	7.31891	6.51908	6.58375	8.8897
ENSG00000117758	1	STX12	syntaxin 12 [Source:HGNC Symbol;Acc:HGNC:11430] && sp|Q86Y82|STX12_HUMAN Syntaxin-12 OS=Homo sapiens OX=9606 GN=STX12 PE=1 SV=1 && -	1:27773219-27824443	9.14772	10.6051	12.3232	21.1358	18.2144	12.886	17.5194	12.7543	11.7857
ENSG00000117859	1	OSBPL9	oxysterol binding protein like 9 [Source:HGNC Symbol;Acc:HGNC:16386] && sp|Q96SU4|OSBL9_HUMAN Oxysterol-binding protein-related protein 9 OS=Homo sapiens OX=9606 GN=OSBPL9 PE=1 SV=2 && PF01237:Oxysterol-binding protein	1:51577179-51798427	19.2139	25.7185	22.0183	28.6332	30.8612	20.4721	20.2789	20.5685	21.5007
ENSG00000117906	1	RCN2	reticulocalbin 2 [Source:HGNC Symbol;Acc:HGNC:9935] && sp|Q14257|RCN2_HUMAN Reticulocalbin-2 OS=Homo sapiens OX=9606 GN=RCN2 PE=1 SV=1 && -	15:76931738-76954393	12.8615	16.0048	15.1193	19.5119	20.4049	14.2579	13.9381	13.6025	12.0584
ENSG00000118181	1	RPS25	ribosomal protein S25 [Source:HGNC Symbol;Acc:HGNC:10413] && sp|Q56JX5|RS25_BOVIN 40S ribosomal protein S25 OS=Bos taurus OX=9913 GN=RPS25 PE=2 SV=1 && PF03297:S25 ribosomal protein	11:119015712-119018691	41.4804	121.85	26.9417	108.348	81.3048	48.5129	81.9027	62.2177	77.2542
ENSG00000118418	1	HMGN3	high mobility group nucleosomal binding domain 3 [Source:HGNC Symbol;Acc:HGNC:12312] && sp|Q66H40|HMGN3_RAT High mobility group nucleosome-binding domain-containing protein 3 OS=Rattus norvegicus OX=10116 GN=Hmgn3 PE=1 SV=1 && PF01101:HMG14 and HMG17	6:79201245-79234762	35.6016	55.7523	32.8266	65.826	61.405	41.291	41.5571	46.7508	42.9701
ENSG00000118518	1	RNF146	ring finger protein 146 [Source:HGNC Symbol;Acc:HGNC:21336] && sp|Q9NTX7|RN146_HUMAN E3 ubiquitin-protein ligase RNF146 OS=Homo sapiens OX=9606 GN=RNF146 PE=1 SV=1 && PF02825:WWE domain|PF13920:Zinc finger, C3HC4 type (RING finger)	6:127266726-127288567	13.2625	18.5606	12.9602	18.2181	17.6637	14.0908	15.3069	18.8986	10.3604
ENSG00000118620	1	ZNF430	zinc finger protein 430 [Source:HGNC Symbol;Acc:HGNC:20808] && sp|Q9H8G1|ZN430_HUMAN Zinc finger protein 430 OS=Homo sapiens OX=9606 GN=ZNF430 PE=1 SV=3 && -	19:21020634-21060050	5.70264	5.08164	6.05957	11.1757	7.69832	6.63244	5.37556	4.72485	5.01327
ENSG00000118689	1	FOXO3	forkhead box O3 [Source:HGNC Symbol;Acc:HGNC:3821] && sp|O43524|FOXO3_HUMAN Forkhead box protein O3 OS=Homo sapiens OX=9606 GN=FOXO3 PE=1 SV=1 && PF00250:Forkhead domain|PF16676:Transactivation domain of FOXO protein family|PF16675:KIX-binding domain of forkhead box O, CR2	6:108559835-108684774	15.643	14.9883	18.4462	33.4342	28.3128	19.4374	23.7578	19.9029	24.3284
ENSG00000118855	1	MFSD1	major facilitator superfamily domain containing 1 [Source:HGNC Symbol;Acc:HGNC:25874] && sp|Q9H3U5|MFSD1_HUMAN Major facilitator superfamily domain-containing protein 1 OS=Homo sapiens OX=9606 GN=MFSD1 PE=2 SV=2 && PF07690:Major Facilitator Superfamily	3:158732198-158829719	11.1998	14.5761	13.6041	22.7552	17.9432	16.1972	15.7091	16.4944	14.5759
ENSG00000118894	1	EEF2KMT	eukaryotic elongation factor 2 lysine methyltransferase [Source:HGNC Symbol;Acc:HGNC:32221] && sp|Q96G04|EF2KT_HUMAN Protein-lysine N-methyltransferase EEF2KMT OS=Homo sapiens OX=9606 GN=EEF2KMT PE=1 SV=2 && PF10294:Lysine methyltransferase|PF14904:Family of unknown function	16:5084284-5097795	1.45315	1.92372	2.34242	2.4513	2.24455	1.73151	2.33172	2.00108	1.21694
ENSG00000118939	1	UCHL3	ubiquitin C-terminal hydrolase L3 [Source:HGNC Symbol;Acc:HGNC:12515] && sp|P15374|UCHL3_HUMAN Ubiquitin carboxyl-terminal hydrolase isozyme L3 OS=Homo sapiens OX=9606 GN=UCHL3 PE=1 SV=1 && PF01088:Ubiquitin carboxyl-terminal hydrolase, family 1	13:75549480-75606020	6.33256	4.16473	3.37915	10.9718	6.42748	4.26635	5.83395	3.45325	5.53823
ENSG00000118971	1	CCND2	cyclin D2 [Source:HGNC Symbol;Acc:HGNC:1583] && sp|P30279|CCND2_HUMAN G1/S-specific cyclin-D2 OS=Homo sapiens OX=9606 GN=CCND2 PE=1 SV=1 && -	12:4269771-4305353	124.917	91.3316	132.499	162.49	130.135	121.218	101.405	120.027	117.022
ENSG00000118985	1	ELL2	elongation factor for RNA polymerase II 2 [Source:HGNC Symbol;Acc:HGNC:17064] && sp|O00472|ELL2_HUMAN RNA polymerase II elongation factor ELL2 OS=Homo sapiens OX=9606 GN=ELL2 PE=1 SV=2 && -	5:95885098-95961851	17.6591	42.4987	34.6511	82.3668	44.6806	34.5696	28.2322	21.7827	35.6868
ENSG00000119048	1	UBE2B	ubiquitin conjugating enzyme E2 B [Source:HGNC Symbol;Acc:HGNC:12473] && sp|Q32P99|UBE2B_BOVIN Ubiquitin-conjugating enzyme E2 B OS=Bos taurus OX=9913 GN=UBE2B PE=2 SV=1 && PF00179:Ubiquitin-conjugating enzyme	5:134371184-134392108	4.81316	16.7674	13.6993	16.8451	13.4968	11.5161	9.35571	13.2228	14.9219
ENSG00000119138	1	KLF9	Kruppel like factor 9 [Source:HGNC Symbol;Acc:HGNC:1123] && sp|Q13886|KLF9_HUMAN Krueppel-like factor 9 OS=Homo sapiens OX=9606 GN=KLF9 PE=1 SV=1 && -	9:70384604-70414657	2.90857	2.95977	3.61818	6.93016	4.90358	2.39962	2.87843	5.27971	3.05557
ENSG00000119139	1	TJP2	tight junction protein 2 [Source:HGNC Symbol;Acc:HGNC:11828] && sp|Q9UDY2|ZO2_HUMAN Tight junction protein ZO-2 OS=Homo sapiens OX=9606 GN=TJP2 PE=1 SV=2 && -	9:69121264-69274615	13.3251	7.74965	13.9805	35.5171	27.4801	15.597	19.6099	19.5673	16.2175
ENSG00000119203	1	CPSF3	cleavage and polyadenylation specific factor 3 [Source:HGNC Symbol;Acc:HGNC:2326] && sp|Q9UKF6|CPSF3_HUMAN Cleavage and polyadenylation specificity factor subunit 3 OS=Homo sapiens OX=9606 GN=CPSF3 PE=1 SV=1 && PF11718:Pre-mRNA 3'-end-processing endonuclease polyadenylation factor C-term|PF10996:Beta-Casp domain|PF07521:Zn-dependent metallo-hydrolase RNA specificity domain|PF00753:Metallo-beta-la…	2:9423651-9473101	10.5374	10.1783	8.95493	14.2592	12.9698	9.76733	10.2042	7.94551	9.0216
ENSG00000119314	1	PTBP3	polypyrimidine tract binding protein 3 [Source:HGNC Symbol;Acc:HGNC:10253] && sp|O95758|PTBP3_HUMAN Polypyrimidine tract-binding protein 3 OS=Homo sapiens OX=9606 GN=PTBP3 PE=1 SV=2 && PF13893:RNA recognition motif. (a.k.a. RRM, RBD, or RNP domain)|PF11835:RRM-like domain	9:112217716-112333664	9.30467	13.7558	9.57593	16.634	16.304	10.775	12.6951	10.9631	11.0074
ENSG00000119318	1	RAD23B	RAD23 homolog B, nucleotide excision repair protein [Source:HGNC Symbol;Acc:HGNC:9813] && sp|P54727|RD23B_HUMAN UV excision repair protein RAD23 homolog B OS=Homo sapiens OX=9606 GN=RAD23B PE=1 SV=1 && PF00627:UBA/TS-N domain|PF00240:Ubiquitin family|PF09280:XPC-binding domain	9:107283137-107332192	21.6158	29.5937	27.7875	40.0516	32.8758	26.7822	33.0387	26.1414	29.5913
ENSG00000119326	1	CTNNAL1	catenin alpha like 1 [Source:HGNC Symbol;Acc:HGNC:2512] && sp|Q9UBT7|CTNL1_HUMAN Alpha-catulin OS=Homo sapiens OX=9606 GN=CTNNAL1 PE=1 SV=2 && PF01044:Vinculin family	9:108942569-109013522	9.59025	16.8207	9.37356	17.9592	20.1973	14.2542	11.2138	14.4332	15.7042
ENSG00000119328	1	ABITRAM	actin binding transcription modulator [Source:HGNC Symbol;Acc:HGNC:1364] && sp|Q9NX38|ABITM_HUMAN Protein Abitram OS=Homo sapiens OX=9606 GN=ABITRAM PE=1 SV=1 && PF01597:Glycine cleavage H-protein	9:108934400-108950744	4.40118	5.99826	5.23518	8.82044	4.99961	5.34644	6.2043	5.56552	5.36619
ENSG00000119335	1	SET	SET nuclear proto-oncogene [Source:HGNC Symbol;Acc:HGNC:10760] && sp|Q01105|SET_HUMAN Protein SET OS=Homo sapiens OX=9606 GN=SET PE=1 SV=3 && -	9:128683424-128696400	68.1195	77.2122	62.9354	104.946	95.0065	68.0573	68.8751	66.813	72.3055
ENSG00000119392	1	GLE1	GLE1 RNA export mediator [Source:HGNC Symbol;Acc:HGNC:4315] && sp|Q53GS7|GLE1_HUMAN Nucleoporin GLE1 OS=Homo sapiens OX=9606 GN=GLE1 PE=1 SV=2 && -	9:128504655-128543874	8.92599	7.80537	8.02387	10.8684	9.59355	7.08453	8.73507	7.70602	9.40028
ENSG00000119401	1	TRIM32	tripartite motif containing 32 [Source:HGNC Symbol;Acc:HGNC:16380] && sp|Q13049|TRI32_HUMAN E3 ubiquitin-protein ligase TRIM32 OS=Homo sapiens OX=9606 GN=TRIM32 PE=1 SV=2 && PF13445:RING-type zinc-finger|PF01436:NHL repeat	9:116687305-116701300	7.99928	4.42292	3.20077	5.44998	8.7595	8.24365	4.42235	8.01801	3.70905
ENSG00000119414	1	PPP6C	protein phosphatase 6 catalytic subunit [Source:HGNC Symbol;Acc:HGNC:9323] && sp|O00743|PPP6_HUMAN Serine/threonine-protein phosphatase 6 catalytic subunit OS=Homo sapiens OX=9606 GN=PPP6C PE=1 SV=1 && PF00149:Calcineurin-like phosphoesterase	9:125146573-125189939	4.93791	8.35506	5.35734	11.0324	9.64019	6.24173	4.99671	7.46735	7.77849
ENSG00000119446	1	RBM18	RNA binding motif protein 18 [Source:HGNC Symbol;Acc:HGNC:28413] && sp|Q96H35|RBM18_HUMAN Probable RNA-binding protein 18 OS=Homo sapiens OX=9606 GN=RBM18 PE=2 SV=1 && PF00076:RNA recognition motif. (a.k.a. RRM, RBD, or RNP domain)	9:122237622-122264840	3.41376	6.21985	3.89959	5.22872	6.3768	4.86292	5.2895	4.12527	4.69132
ENSG00000119514	1	GALNT12	polypeptide N-acetylgalactosaminyltransferase 12 [Source:HGNC Symbol;Acc:HGNC:19877] && sp|Q8IXK2|GLT12_HUMAN Polypeptide N-acetylgalactosaminyltransferase 12 OS=Homo sapiens OX=9606 GN=GALNT12 PE=1 SV=3 && PF00535:Glycosyl transferase family 2|PF00652:Ricin-type beta-trefoil lectin domain	9:98807670-98850081	1.76904	4.12404	3.94036	4.62451	4.47513	2.95552	3.78099	2.33124	3.70646
ENSG00000119537	1	KDSR	3-ketodihydrosphingosine reductase [Source:HGNC Symbol;Acc:HGNC:4021] && sp|Q06136|KDSR_HUMAN 3-ketodihydrosphingosine reductase OS=Homo sapiens OX=9606 GN=KDSR PE=1 SV=1 && -	18:63327726-63367228	10.405	10.3407	11.6583	15.2424	14.9685	12.3937	11.5141	9.60072	9.24671
ENSG00000119541	1	VPS4B	vacuolar protein sorting 4 homolog B [Source:HGNC Symbol;Acc:HGNC:10895] && sp|O75351|VPS4B_HUMAN Vacuolar protein sorting-associated protein 4B OS=Homo sapiens OX=9606 GN=VPS4B PE=1 SV=2 && PF09336:Vps4 C terminal oligomerisation domain|PF17862:AAA+ lid domain|PF04212:MIT (microtubule interacting and transport) domain|PF00004:ATPase family associated with various cellular activities (AAA)	18:63389190-63422483	10.7645	12.2007	12.7269	25.5185	17.8812	12.8855	17.3798	14.8269	17.2807
ENSG00000119616	1	FCF1	FCF1 rRNA-processing protein [Source:HGNC Symbol;Acc:HGNC:20220] && sp|Q32PD0|FCF1_BOVIN rRNA-processing protein FCF1 homolog OS=Bos taurus OX=9913 GN=FCF1 PE=2 SV=1 && PF04900:Fcf1	14:74713144-74738620	5.85242	5.33997	7.43841	7.71572	7.06409	7.5193	4.36085	8.95622	7.29491
ENSG00000119630	1	PGF	placental growth factor [Source:HGNC Symbol;Acc:HGNC:8893] && sp|P49763|PLGF_HUMAN Placenta growth factor OS=Homo sapiens OX=9606 GN=PGF PE=1 SV=2 && -	14:74941834-74955626	5.50549	6.27454	6.47662	4.37367	7.63603	8.82597	7.55428	5.59176	6.48257
ENSG00000119655	1	NPC2	NPC intracellular cholesterol transporter 2 [Source:HGNC Symbol;Acc:HGNC:14537] && sp|P61916|NPC2_HUMAN NPC intracellular cholesterol transporter 2 OS=Homo sapiens OX=9606 GN=NPC2 PE=1 SV=1 && PF02221:ML domain	14:74476192-74494177	20.5269	38.1745	32.4466	53.9846	45.7213	28.3037	31.4638	27.3335	22.3101
ENSG00000119661	1	DNAL1	dynein axonemal light chain 1 [Source:HGNC Symbol;Acc:HGNC:23247] && sp|Q4LDG9|DNAL1_HUMAN Dynein axonemal light chain 1 OS=Homo sapiens OX=9606 GN=DNAL1 PE=1 SV=1 && -	14:73644875-73703732	1.56264	2.51669	1.80025	1.84561	2.94163	1.95737	2.07013	2.58812	1.50419
ENSG00000119699	1	TGFB3	transforming growth factor beta 3 [Source:HGNC Symbol;Acc:HGNC:11769] && sp|P10600|TGFB3_HUMAN Transforming growth factor beta-3 proprotein OS=Homo sapiens OX=9606 GN=TGFB3 PE=1 SV=1 && -	14:75958097-75983011	24.8725	15.3067	18.1549	16.6801	33.4648	30.9393	18.9937	17.2294	13.0591
ENSG00000119711	1	ALDH6A1	aldehyde dehydrogenase 6 family member A1 [Source:HGNC Symbol;Acc:HGNC:7179] && sp|Q02252|MMSA_HUMAN Methylmalonate-semialdehyde dehydrogenase [acylating], mitochondrial OS=Homo sapiens OX=9606 GN=ALDH6A1 PE=1 SV=2 && PF00171:Aldehyde dehydrogenase family	14:74056847-74084492	7.39476	7.20718	5.95017	7.33664	9.03317	7.11166	7.57754	7.86977	6.27125
ENSG00000119787	1	ATL2	atlastin GTPase 2 [Source:HGNC Symbol;Acc:HGNC:24047] && sp|Q8NHH9|ATLA2_HUMAN Atlastin-2 OS=Homo sapiens OX=9606 GN=ATL2 PE=1 SV=2 && PF02263:Guanylate-binding protein, N-terminal domain|PF02841:Guanylate-binding protein, C-terminal domain	2:38293954-38377285	17.103	27.4496	20.393	35.8862	27.084	19.9975	22.6646	16.5361	26.8825
ENSG00000119801	1	YPEL5	yippee like 5 [Source:HGNC Symbol;Acc:HGNC:18329] && sp|Q3ZBE7|YPEL5_BOVIN Protein yippee-like 5 OS=Bos taurus OX=9913 GN=YPEL5 PE=2 SV=1 && -	2:30146941-30160533	9.75383	14.4318	12.0802	20.1582	20.4154	12.475	15.5957	9.76664	16.7434
ENSG00000119820	1	YIPF4	Yip1 domain family member 4 [Source:HGNC Symbol;Acc:HGNC:28145] && sp|Q9BSR8|YIPF4_HUMAN Protein YIPF4 OS=Homo sapiens OX=9606 GN=YIPF4 PE=1 SV=1 && -	2:32277904-32316594	5.63047	6.55754	6.25031	7.51694	6.50867	6.90252	5.80731	6.94656	5.61803
ENSG00000119844	1	AFTPH	aftiphilin [Source:HGNC Symbol;Acc:HGNC:25951] && sp|Q6ULP2|AFTIN_HUMAN Aftiphilin OS=Homo sapiens OX=9606 GN=AFTPH PE=1 SV=3 && -	2:64524299-64593005	5.19067	7.34008	6.98546	10.5063	13.8739	6.61662	6.17898	9.10466	7.08748
ENSG00000119862	1	LGALSL	galectin like [Source:HGNC Symbol;Acc:HGNC:25012] && sp|Q3ZCW2|LEGL_HUMAN Galectin-related protein OS=Homo sapiens OX=9606 GN=LGALSL PE=1 SV=2 && PF00337:Galactoside-binding lectin	2:64453969-64461381	3.09711	4.56243	3.56478	7.05722	7.38058	3.90384	5.56988	4.71601	4.29822
ENSG00000119888	1	EPCAM	epithelial cell adhesion molecule [Source:HGNC Symbol;Acc:HGNC:11529] && sp|P16422|EPCAM_HUMAN Epithelial cell adhesion molecule OS=Homo sapiens OX=9606 GN=EPCAM PE=1 SV=2 && PF00086:Thyroglobulin type-1 repeat|PF18635:Epithelial cell adhesion molecule N-terminal domain	2:47345158-47387601	18.8424	25.1917	29.8836	65.024	47.6549	23.6729	38.2143	20.8279	43.245
ENSG00000119900	1	OGFRL1	opioid growth factor receptor like 1 [Source:HGNC Symbol;Acc:HGNC:21378] && sp|Q5TC84|OGRL1_HUMAN Opioid growth factor receptor-like protein 1 OS=Homo sapiens OX=9606 GN=OGFRL1 PE=2 SV=1 && PF04664:Opioid growth factor receptor (OGFr) conserved region	6:71288811-71309059	2.08619	3.93675	2.0914	4.74124	5.23042	3.39981	3.20046	2.98627	1.69901
ENSG00000119912	1	IDE	insulin degrading enzyme [Source:HGNC Symbol;Acc:HGNC:5381] && sp|P14735|IDE_HUMAN Insulin-degrading enzyme OS=Homo sapiens OX=9606 GN=IDE PE=1 SV=4 && -	10:92451684-92574096	6.09288	6.36362	6.15871	8.26684	8.76069	7.34453	6.40966	6.27814	7.16826
ENSG00000119950	1	MXI1	MAX interactor 1, dimerization protein [Source:HGNC Symbol;Acc:HGNC:7534] && sp|P50539|MXI1_HUMAN Max-interacting protein 1 OS=Homo sapiens OX=9606 GN=MXI1 PE=1 SV=2 && PF00010:Helix-loop-helix DNA-binding domain	10:110207605-110287365	7.99918	10.2705	10.8665	40.7184	20.9832	12.4887	15.1881	8.82787	14.8224
ENSG00000119953	1	SMNDC1	survival motor neuron domain containing 1 [Source:HGNC Symbol;Acc:HGNC:16900] && sp|O75940|SPF30_HUMAN Survival of motor neuron-related-splicing factor 30 OS=Homo sapiens OX=9606 GN=SMNDC1 PE=1 SV=1 && PF06003:Survival motor neuron protein (SMN)	10:110290730-110304938	7.7014	8.58681	6.91761	11.3727	13.8508	8.31156	8.5574	5.02643	6.79647
ENSG00000119965	1	C10orf88	chromosome 10 open reading frame 88 [Source:HGNC Symbol;Acc:HGNC:25822] && sp|Q9H8K7|PAAT_HUMAN ATPase PAAT OS=Homo sapiens OX=9606 GN=PAAT PE=1 SV=2 && -	10:122930901-122954311	2.97566	3.05255	2.12081	3.21437	3.31596	2.87268	2.39273	3.14551	2.71491
ENSG00000119977	1	TCTN3	tectonic family member 3 [Source:HGNC Symbol;Acc:HGNC:24519] && sp|Q6NUS6|TECT3_HUMAN Tectonic-3 OS=Homo sapiens OX=9606 GN=TCTN3 PE=1 SV=2 && -	10:95659823-95694143	11.0734	11.8978	12.3398	11.6703	14.8054	12.1051	11.0526	13.0354	10.613
ENSG00000120137	1	PANK3	pantothenate kinase 3 [Source:HGNC Symbol;Acc:HGNC:19365] && sp|Q9H999|PANK3_HUMAN Pantothenate kinase 3 OS=Homo sapiens OX=9606 GN=PANK3 PE=1 SV=1 && PF03630:Fumble	5:168548495-168579368	13.5604	17.4078	12.7478	20.4954	20.0023	15.0881	12.6317	13.9934	16.0278
ENSG00000120159	1	CAAP1	caspase activity and apoptosis inhibitor 1 [Source:HGNC Symbol;Acc:HGNC:25834] && sp|Q9H8G2|CAAP1_HUMAN Caspase activity and apoptosis inhibitor 1 OS=Homo sapiens OX=9606 GN=CAAP1 PE=1 SV=2 && PF15335:Caspase activity and apoptosis inhibitor 1	9:26840685-26892803	4.14438	5.58565	4.98202	10.3062	7.6645	5.01529	6.68435	3.8871	4.50379
ENSG00000120438	1	TCP1	t-complex 1 [Source:HGNC Symbol;Acc:HGNC:11655] && sp|P17987|TCPA_HUMAN T-complex protein 1 subunit alpha OS=Homo sapiens OX=9606 GN=TCP1 PE=1 SV=1 && PF00118:TCP-1/cpn60 chaperonin family	6:159778498-159789703	35.5615	46.9403	33.0867	45.4225	59.2702	36.0256	35.896	33.8	35.1318
ENSG00000120686	1	UFM1	ubiquitin fold modifier 1 [Source:HGNC Symbol;Acc:HGNC:20597] && sp|P61960|UFM1_HUMAN Ubiquitin-fold modifier 1 OS=Homo sapiens OX=9606 GN=UFM1 PE=1 SV=1 && PF03671:Ubiquitin fold modifier 1 protein	13:38349849-38363619	12.9355	22.9154	16.4999	28.5742	24.7109	18.4939	16.7145	18.9725	16.4646
ENSG00000120688	1	WBP4	WW domain binding protein 4 [Source:HGNC Symbol;Acc:HGNC:12739] && sp|O75554|WBP4_HUMAN WW domain-binding protein 4 OS=Homo sapiens OX=9606 GN=WBP4 PE=1 SV=1 && PF00397:WW domain|PF06220:U1 zinc finger	13:41061509-41084006	3.49218	3.59155	3.10406	4.46313	3.52351	4.05334	3.45714	3.25557	3.0253
ENSG00000120690	1	ELF1	E74 like ETS transcription factor 1 [Source:HGNC Symbol;Acc:HGNC:3316] && sp|P32519|ELF1_HUMAN ETS-related transcription factor Elf-1 OS=Homo sapiens OX=9606 GN=ELF1 PE=1 SV=2 && PF12310:Transcription factor protein N terminal|PF00178:Ets-domain	13:40931924-41061440	17.658	18.9868	16.2336	52.2407	42.3086	24.9045	32.9131	23.7637	32.2393
ENSG00000120694	1	HSPH1	heat shock protein family H (Hsp110) member 1 [Source:HGNC Symbol;Acc:HGNC:16969] && sp|Q92598|HS105_HUMAN Heat shock protein 105 kDa OS=Homo sapiens OX=9606 GN=HSPH1 PE=1 SV=1 && PF00012:Hsp70 protein	13:31134973-31162388	10.465	16.2767	12.6285	12.1309	71.796	13.7913	10.0774	7.68055	6.46281
ENSG00000120705	1	ETF1	eukaryotic translation termination factor 1 [Source:HGNC Symbol;Acc:HGNC:3477] && sp|Q0VCX5|ERF1_BOVIN Eukaryotic peptide chain release factor subunit 1 OS=Bos taurus OX=9913 GN=ETF1 PE=2 SV=3 && -	5:138506095-138543236	14.3686	17.2275	17.3268	28.8019	23.9414	19.0773	19.3496	15.6927	19.8169
ENSG00000120709	1	FAM53C	family with sequence similarity 53 member C [Source:HGNC Symbol;Acc:HGNC:1336] && sp|Q9NYF3|FA53C_HUMAN Protein FAM53C OS=Homo sapiens OX=9606 GN=FAM53C PE=1 SV=1 && -	5:138331935-138349729	13.7133	9.07319	13.3107	10.0404	19.037	13.4606	12.2641	13.744	14.0935
ENSG00000120727	1	PAIP2	poly(A) binding protein interacting protein 2 [Source:HGNC Symbol;Acc:HGNC:17970] && sp|Q9BPZ3|PAIP2_HUMAN Polyadenylate-binding protein-interacting protein 2 OS=Homo sapiens OX=9606 GN=PAIP2 PE=1 SV=1 && PF07145:Ataxin-2 C-terminal region	5:139341587-139369720	28.4436	26.2227	22.3705	28.8513	30.5422	20.3805	26.4194	25.7225	23.8366
ENSG00000120733	1	KDM3B	lysine demethylase 3B [Source:HGNC Symbol;Acc:HGNC:1337] && sp|Q7LBC6|KDM3B_HUMAN Lysine-specific demethylase 3B OS=Homo sapiens OX=9606 GN=KDM3B PE=1 SV=2 && PF02373:JmjC domain, hydroxylase	5:138352685-138437028	25.3052	19.3345	21.8746	33.56	31.9316	26.352	26.5283	20.9149	23.3126
ENSG00000120738	1	EGR1	early growth response 1 [Source:HGNC Symbol;Acc:HGNC:3238] && sp|P18146|EGR1_HUMAN Early growth response protein 1 OS=Homo sapiens OX=9606 GN=EGR1 PE=1 SV=1 && PF11928:Early growth response N-terminal domain|PF11914:Domain of unknown function (DUF3432)	5:138465479-138469303	4.43077	3.98184	5.02989	28.5587	36.6014	36.0757	5.1452	5.61406	2.56811
ENSG00000120742	1	SERP1	stress associated endoplasmic reticulum protein 1 [Source:HGNC Symbol;Acc:HGNC:10759] && sp|Q3ZBR1|SERP1_BOVIN Stress-associated endoplasmic reticulum protein 1 OS=Bos taurus OX=9913 GN=SERP1 PE=3 SV=1 && -	3:150541998-150603228	18.1262	28.5574	21.6035	44.9917	40.015	26.5117	28.0781	27.8153	32.5368
ENSG00000120889	1	TNFRSF10B	TNF receptor superfamily member 10b [Source:HGNC Symbol;Acc:HGNC:11905] && sp|O14763|TR10B_HUMAN Tumor necrosis factor receptor superfamily member 10B OS=Homo sapiens OX=9606 GN=TNFRSF10B PE=1 SV=2 && PF00531:Death domain|PF00020:TNFR/NGFR cysteine-rich region	8:23020133-23069031	10.0871	5.21855	6.90625	5.59968	12.4771	5.85473	7.14084	7.35739	8.14882
ENSG00000120963	1	ZNF706	zinc finger protein 706 [Source:HGNC Symbol;Acc:HGNC:24992] && sp|Q5ZMM5|ZN706_CHICK Zinc finger protein 706 OS=Gallus gallus OX=9031 GN=ZNF706 PE=3 SV=1 && -	8:101177878-101206193	25.0821	24.8359	23.164	40.7609	38.0864	33.0161	22.01	22.3204	17.4809
ENSG00000121058	1	COIL	coilin [Source:HGNC Symbol;Acc:HGNC:2184] && sp|P38432|COIL_HUMAN Coilin OS=Homo sapiens OX=9606 GN=COIL PE=1 SV=1 && PF15862:Coilin N-terminus	17:56938199-56961050	6.64628	10.7633	6.63218	11.969	10.4196	7.92967	8.96944	6.24962	8.01498
ENSG00000121060	1	TRIM25	tripartite motif containing 25 [Source:HGNC Symbol;Acc:HGNC:12932] && sp|Q14258|TRI25_HUMAN E3 ubiquitin/ISG15 ligase TRIM25 OS=Homo sapiens OX=9606 GN=TRIM25 PE=1 SV=2 && -	17:56836387-56914080	16.7289	10.1992	13.5052	15.1476	13.9052	15.9448	13.8603	13.0411	14.336
ENSG00000121064	1	SCPEP1	serine carboxypeptidase 1 [Source:HGNC Symbol;Acc:HGNC:29507] && sp|Q9HB40|RISC_HUMAN Retinoid-inducible serine carboxypeptidase OS=Homo sapiens OX=9606 GN=SCPEP1 PE=1 SV=1 && PF00450:Serine carboxypeptidase	17:56978129-57006768	18.7414	30.4563	23.0974	40.4093	30.3365	22.1573	31.607	20.2657	17.7245
ENSG00000121104	1	FAM117A	family with sequence similarity 117 member A [Source:HGNC Symbol;Acc:HGNC:24179] && sp|Q9C073|F117A_HUMAN Protein FAM117A OS=Homo sapiens OX=9606 GN=FAM117A PE=1 SV=1 && PF15388:Protein Family FAM117	17:49710332-49789180	5.06622	4.12965	5.06809	4.5445	5.89877	5.62793	5.02736	4.64619	4.34354
ENSG00000121236	1	TRIM6	tripartite motif containing 6 [Source:HGNC Symbol;Acc:HGNC:16277] && sp|Q9C030|TRIM6_HUMAN Tripartite motif-containing protein 6 OS=Homo sapiens OX=9606 GN=TRIM6 PE=1 SV=1 && -	11:5596109-5612958	1.32447	1.56383	1.32774	2.2147	2.04466	2.43093	1.64028	1.54499	1.27806
ENSG00000121274	1	TENT4B	terminal nucleotidyltransferase 4B [Source:HGNC Symbol;Acc:HGNC:30758] && sp|Q68ED3|PAPD5_MOUSE Terminal nucleotidyltransferase 4B OS=Mus musculus OX=10090 GN=Tent4b PE=1 SV=2 && -	16:50152911-50235310	1.89219	2.10239	1.57956	2.03807	2.15211	1.8669	1.64048	1.90504	2.01732
ENSG00000121350	1	PYROXD1	pyridine nucleotide-disulphide oxidoreductase domain 1 [Source:HGNC Symbol;Acc:HGNC:26162] && sp|Q8WU10|PYRD1_HUMAN Pyridine nucleotide-disulfide oxidoreductase domain-containing protein 1 OS=Homo sapiens OX=9606 GN=PYROXD1 PE=1 SV=1 && PF07992:Pyridine nucleotide-disulphide oxidoreductase|PF18267:Rubredoxin NAD+ reductase C-terminal domain	12:21437615-21471250	2.92307	5.72857	5.75846	7.56496	5.55843	4.50954	4.45644	3.93255	4.55131
ENSG00000121486	1	TRMT1L	tRNA methyltransferase 1 like [Source:HGNC Symbol;Acc:HGNC:16782] && sp|Q7Z2T5|TRM1L_HUMAN TRMT1-like protein OS=Homo sapiens OX=9606 GN=TRMT1L PE=1 SV=2 && PF02005:N2,N2-dimethylguanosine tRNA methyltransferase	1:185118101-185157072	4.14954	6.78104	5.96756	9.56331	8.27655	6.30718	6.83528	6.41617	6.386
ENSG00000121579	1	NAA50	N-alpha-acetyltransferase 50, NatE catalytic subunit [Source:HGNC Symbol;Acc:HGNC:29533] && sp|Q0IIJ0|NAA50_BOVIN N-alpha-acetyltransferase 50 OS=Bos taurus OX=9913 GN=NAA50 PE=2 SV=1 && -	3:113716458-113746300	11.9837	17.9211	14.2521	22.0705	19.6988	17.0753	13.6866	14.8362	18.2337
ENSG00000121644	1	DESI2	desumoylating isopeptidase 2 [Source:HGNC Symbol;Acc:HGNC:24264] && sp|Q9BSY9|DESI2_HUMAN Deubiquitinase DESI2 OS=Homo sapiens OX=9606 GN=DESI2 PE=1 SV=1 && PF05903:PPPDE putative peptidase domain	1:244653103-244709033	11.4878	15.4753	12.9012	14.1841	17.5058	15.0544	12.7769	15.0464	11.8989
ENSG00000121671	1	CRY2	cryptochrome circadian regulator 2 [Source:HGNC Symbol;Acc:HGNC:2385] && sp|Q49AN0|CRY2_HUMAN Cryptochrome-2 OS=Homo sapiens OX=9606 GN=CRY2 PE=1 SV=2 && -	11:45847118-45883248	12.2208	8.27266	13.3862	9.83041	15.1882	14.2577	13.7121	12.8504	9.76666
ENSG00000121742	1	GJB6	gap junction protein beta 6 [Source:HGNC Symbol;Acc:HGNC:4288] && sp|O95452|CXB6_HUMAN Gap junction beta-6 protein OS=Homo sapiens OX=9606 GN=GJB6 PE=1 SV=2 && PF00029:Connexin	13:20221962-20232365	3.53769	5.40047	7.44803	15.1997	14.7188	9.51867	11.0302	10.4158	9.34555
ENSG00000121749	1	TBC1D15	TBC1 domain family member 15 [Source:HGNC Symbol;Acc:HGNC:25694] && sp|Q8TC07|TBC15_HUMAN TBC1 domain family member 15 OS=Homo sapiens OX=9606 GN=TBC1D15 PE=1 SV=2 && PF00566:Rab-GTPase-TBC domain|PF12068:Rab-binding domain (RBD)	12:71839707-71927248	11.488	19.47	14.5193	21.0083	28.6024	18.5043	12.0509	17.8755	18.6925
ENSG00000121774	1	KHDRBS1	KH RNA binding domain containing, signal transduction associated 1 [Source:HGNC Symbol;Acc:HGNC:18116] && sp|Q07666|KHDR1_HUMAN KH domain-containing, RNA-binding, signal transduction-associated protein 1 OS=Homo sapiens OX=9606 GN=KHDRBS1 PE=1 SV=1 && PF00013:KH domain|PF16274:Qua1 domain	1:32013868-32060850	43.0939	37.1904	40.2839	43.1646	46.7007	35.6292	50.3883	31.9843	40.3566
ENSG00000121858	1	TNFSF10	TNF superfamily member 10 [Source:HGNC Symbol;Acc:HGNC:11925] && sp|P50591|TNF10_HUMAN Tumor necrosis factor ligand superfamily member 10 OS=Homo sapiens OX=9606 GN=TNFSF10 PE=1 SV=1 && PF00229:TNF(Tumour Necrosis Factor) family	3:172505508-172523475	1.27635	10.1357	5.39903	16.3502	16.1012	12.7394	7.87376	8.1148	7.02272
ENSG00000121864	1	ZNF639	zinc finger protein 639 [Source:HGNC Symbol;Acc:HGNC:30950] && sp|Q9UID6|ZN639_HUMAN Zinc finger protein 639 OS=Homo sapiens OX=9606 GN=ZNF639 PE=1 SV=1 && -	3:179323031-179338583	10.7141	16.6925	10.7454	14.8491	18.1951	10.0232	11.1004	12.5988	12.2083
ENSG00000121897	1	LIAS	lipoic acid synthetase [Source:HGNC Symbol;Acc:HGNC:16429] && sp|O43766|LIAS_HUMAN Lipoyl synthase, mitochondrial OS=Homo sapiens OX=9606 GN=LIAS PE=2 SV=3 && -	4:39459004-39485109	5.28667	5.51912	6.88139	9.29365	7.07064	7.88107	6.24575	6.52862	5.78541
ENSG00000121957	1	GPSM2	G protein signaling modulator 2 [Source:HGNC Symbol;Acc:HGNC:29501] && sp|P81274|GPSM2_HUMAN G-protein-signaling modulator 2 OS=Homo sapiens OX=9606 GN=GPSM2 PE=1 SV=3 && -	1:108875350-108934545	9.70146	13.3926	10.1317	13.6979	13.3845	16.3105	10.6872	10.888	9.15704
ENSG00000121966	1	CXCR4	C-X-C motif chemokine receptor 4 [Source:HGNC Symbol;Acc:HGNC:2561] && sp|P61073|CXCR4_HUMAN C-X-C chemokine receptor type 4 OS=Homo sapiens OX=9606 GN=CXCR4 PE=1 SV=1 && PF00001:7 transmembrane receptor (rhodopsin family)|PF12109:CXCR4 Chemokine receptor N terminal	2:136114349-136119177	4.06726	7.21431	7.0514	5.09292	15.7179	4.74911	9.72475	5.84875	4.11935
ENSG00000121989	1	ACVR2A	activin A receptor type 2A [Source:HGNC Symbol;Acc:HGNC:173] && sp|P27037|AVR2A_HUMAN Activin receptor type-2A OS=Homo sapiens OX=9606 GN=ACVR2A PE=1 SV=1 && PF00069:Protein kinase domain|PF01064:Activin types I and II receptor domain	2:147844517-147930826	11.9132	19.7765	14.3517	19.2277	24.3534	15.0655	15.205	13.6243	11.3878
ENSG00000122406	1	RPL5	ribosomal protein L5 [Source:HGNC Symbol;Acc:HGNC:10360] && sp|P46777|RL5_HUMAN 60S ribosomal protein L5 OS=Homo sapiens OX=9606 GN=RPL5 PE=1 SV=3 && -	1:92832013-92841924	197.875	316.554	191.404	322.019	269.599	176.703	272.318	180.112	232.283
ENSG00000122512	1	PMS2	PMS1 homolog 2, mismatch repair system component [Source:HGNC Symbol;Acc:HGNC:9122] && sp|P54278|PMS2_HUMAN Mismatch repair endonuclease PMS2 OS=Homo sapiens OX=9606 GN=PMS2 PE=1 SV=2 && -	7:5970925-6009130	7.08612	5.20219	5.1984	6.42751	8.26256	7.02257	6.02788	6.45509	5.04574
ENSG00000122557	1	HERPUD2	HERPUD family member 2 [Source:HGNC Symbol;Acc:HGNC:21915] && sp|Q9BSE4|HERP2_HUMAN Homocysteine-responsive endoplasmic reticulum-resident ubiquitin-like domain member 2 protein OS=Homo sapiens OX=9606 GN=HERPUD2 PE=1 SV=2 && -	7:35632659-35697459	10.0278	8.71111	8.22382	11.2507	9.74303	9.19425	8.80401	8.362	9.865
ENSG00000122643	1	NT5C3A	5'-nucleotidase, cytosolic IIIA [Source:HGNC Symbol;Acc:HGNC:17820] && sp|Q9H0P0|5NT3A_HUMAN Cytosolic 5'-nucleotidase 3A OS=Homo sapiens OX=9606 GN=NT5C3A PE=1 SV=3 && PF05822:Pyrimidine 5'-nucleotidase (UMPH-1)	7:33014130-33062796	9.27053	9.75	9.83821	12.8523	14.2656	11.4256	9.64708	9.102	9.60104
ENSG00000122692	1	SMU1	SMU1 DNA replication regulator and spliceosomal factor [Source:HGNC Symbol;Acc:HGNC:18247] && sp|Q2TBS9|SMU1_BOVIN WD40 repeat-containing protein SMU1 OS=Bos taurus OX=9913 GN=SMU1 PE=2 SV=1 && -	9:33041765-33076674	8.2009	9.88393	7.57022	10.915	9.82812	7.61559	8.60554	8.5316	8.43338
ENSG00000122705	1	CLTA	clathrin light chain A [Source:HGNC Symbol;Acc:HGNC:2090] && sp|P09496|CLCA_HUMAN Clathrin light chain A OS=Homo sapiens OX=9606 GN=CLTA PE=1 SV=1 && PF01086:Clathrin light chain	9:36190856-36304781	28.957	38.1053	35.3204	44.2668	47.0019	30.6844	45.0075	33.6339	35.7263
ENSG00000122729	1	ACO1	aconitase 1 [Source:HGNC Symbol;Acc:HGNC:117] && sp|P21399|ACOC_HUMAN Cytoplasmic aconitate hydratase OS=Homo sapiens OX=9606 GN=ACO1 PE=1 SV=3 && PF00330:Aconitase family (aconitate hydratase)|PF00694:Aconitase C-terminal domain	9:32384603-32454769	3.1649	3.63477	3.67085	4.80123	4.22915	6.21481	4.20517	4.0129	3.71528
ENSG00000122733	1	PHF24	PHD finger protein 24 [Source:HGNC Symbol;Acc:HGNC:29180] && sp|Q9UPV7|PHF24_HUMAN PHD finger protein 24 OS=Homo sapiens OX=9606 GN=PHF24 PE=1 SV=2 && -	9:34957608-34982544	0.90002	0.850713	1.37189	3.45106	2.43636	1.62641	1.40576	0.831441	3.0617
ENSG00000122783	1	CYREN	cell cycle regulator of NHEJ [Source:HGNC Symbol;Acc:HGNC:22432] && sp|O00370|LORF2_HUMAN LINE-1 retrotransposable element ORF2 protein OS=Homo sapiens OX=9606 PE=1 SV=1 && -	7:135092363-135170795	7.54394	9.96046	7.35187	10.5079	6.85331	10.1722	7.68118	6.73536	9.78539
ENSG00000122786	1	CALD1	caldesmon 1 [Source:HGNC Symbol;Acc:HGNC:1441] && sp|Q05682|CALD1_HUMAN Caldesmon OS=Homo sapiens OX=9606 GN=CALD1 PE=1 SV=3 && PF02029:Caldesmon	7:134744252-134970729	75.5599	68.8406	51.6853	60.5354	105.118	62.4082	72.5281	68.4574	73.7914
ENSG00000122863	1	CHST3	carbohydrate sulfotransferase 3 [Source:HGNC Symbol;Acc:HGNC:1971] && sp|Q7LGC8|CHST3_HUMAN Carbohydrate sulfotransferase 3 OS=Homo sapiens OX=9606 GN=CHST3 PE=1 SV=3 && -	10:71964395-72013558	8.42003	5.40585	8.83127	8.22425	7.72017	8.83804	7.55479	8.02426	6.72936
ENSG00000122884	1	P4HA1	prolyl 4-hydroxylase subunit alpha 1 [Source:HGNC Symbol;Acc:HGNC:8546] && sp|P13674|P4HA1_HUMAN Prolyl 4-hydroxylase subunit alpha-1 OS=Homo sapiens OX=9606 GN=P4HA1 PE=1 SV=2 && PF08336:Prolyl 4-Hydroxylase alpha-subunit, N-terminal region|PF13640:2OG-Fe(II) oxygenase superfamily	10:73007217-73096974	20.1623	23.7442	17.2785	31.6508	48.7052	27.7089	21.3878	33.6378	29.8876
ENSG00000122958	1	VPS26A	VPS26, retromer complex component A [Source:HGNC Symbol;Acc:HGNC:12711] && sp|O75436|VP26A_HUMAN Vacuolar protein sorting-associated protein 26A OS=Homo sapiens OX=9606 GN=VPS26A PE=1 SV=2 && -	10:69123512-69174412	9.90859	13.0124	9.42943	20.1688	17.0305	10.6455	14.3424	10.1833	12.1286
ENSG00000123091	1	RNF11	ring finger protein 11 [Source:HGNC Symbol;Acc:HGNC:10056] && sp|Q08DI6|RNF11_BOVIN RING finger protein 11 OS=Bos taurus OX=9913 GN=RNF11 PE=2 SV=1 && PF13639:Ring finger domain	1:51236273-51273447	9.05948	15.3225	17.4286	42.0632	30.2015	17.084	24.4181	20.3675	25.6416
ENSG00000123096	1	SSPN	sarcospan [Source:HGNC Symbol;Acc:HGNC:11322] && sp|Q14714|SSPN_HUMAN Sarcospan OS=Homo sapiens OX=9606 GN=SSPN PE=2 SV=3 && -	12:26121991-26299290	5.28634	5.60466	3.76311	2.58223	8.336	4.89409	3.86296	6.47527	4.56215
ENSG00000123104	1	ITPR2	inositol 1,4,5-trisphosphate receptor type 2 [Source:HGNC Symbol;Acc:HGNC:6181] && sp|Q14571|ITPR2_HUMAN Inositol 1,4,5-trisphosphate receptor type 2 OS=Homo sapiens OX=9606 GN=ITPR2 PE=1 SV=2 && PF08454:RyR and IP3R Homology associated|PF02815:MIR domain|PF00520:Ion transport protein|PF08709:Inositol 1,4,5-trisphosphate/ryanodine receptor|PF01365:RIH domain	12:26335352-26833194	10.958	14.1313	11.7819	22.0352	16.091	14.6065	11.6185	11.3446	9.56549
ENSG00000123106	1	CCDC91	coiled-coil domain containing 91 [Source:HGNC Symbol;Acc:HGNC:24855] && sp|Q7Z6B0|CCD91_HUMAN Coiled-coil domain-containing protein 91 OS=Homo sapiens OX=9606 GN=CCDC91 PE=1 SV=2 && -	12:28133249-28581511	8.57347	12.654	8.2015	12.1345	13.3534	9.70007	10.1929	9.28982	9.52493
ENSG00000123124	1	WWP1	WW domain containing E3 ubiquitin protein ligase 1 [Source:HGNC Symbol;Acc:HGNC:17004] && sp|Q9H0M0|WWP1_HUMAN NEDD4-like E3 ubiquitin-protein ligase WWP1 OS=Homo sapiens OX=9606 GN=WWP1 PE=1 SV=1 && -	8:86342547-86478420	15.188	25.4971	18.1514	32.3517	26.088	23.7971	16.5484	18.6237	18.6942
ENSG00000123297	1	TSFM	Ts translation elongation factor, mitochondrial [Source:HGNC Symbol;Acc:HGNC:12367] && sp|P43897|EFTS_HUMAN Elongation factor Ts, mitochondrial OS=Homo sapiens OX=9606 GN=TSFM PE=1 SV=2 && -	12:57782761-57808071	5.42558	1.97995	5.54964	5.41036	6.21397	4.30745	3.74234	4.39981	6.06349
ENSG00000123472	1	ATPAF1	ATP synthase mitochondrial F1 complex assembly factor 1 [Source:HGNC Symbol;Acc:HGNC:18803] && sp|Q5TC12|ATPF1_HUMAN ATP synthase mitochondrial F1 complex assembly factor 1 OS=Homo sapiens OX=9606 GN=ATPAF1 PE=1 SV=1 && PF06644:ATP11 protein	1:46632737-46673867	8.90074	7.10757	9.7821	14.6824	13.6998	8.63945	9.83211	7.31947	9.6943
ENSG00000123505	1	AMD1	adenosylmethionine decarboxylase 1 [Source:HGNC Symbol;Acc:HGNC:457] && sp|P17707|DCAM_HUMAN S-adenosylmethionine decarboxylase proenzyme OS=Homo sapiens OX=9606 GN=AMD1 PE=1 SV=2 && -	6:110874770-110898879	9.63799	12.4341	12.8375	23.0337	16.5811	16.1233	12.8906	9.39287	16.3694
ENSG00000123562	1	MORF4L2	mortality factor 4 like 2 [Source:HGNC Symbol;Acc:HGNC:16849] && sp|Q15014|MO4L2_HUMAN Mortality factor 4-like protein 2 OS=Homo sapiens OX=9606 GN=MORF4L2 PE=1 SV=1 && PF05712:MRG	X:103675496-103688158	43.3824	86.5738	51.2277	79.6823	86.8163	56.0302	59.522	62.7725	69.3957
ENSG00000123575	1	FAM199X	family with sequence similarity 199, X-linked [Source:HGNC Symbol;Acc:HGNC:25195] && sp|Q6PEV8|F199X_HUMAN Protein FAM199X OS=Homo sapiens OX=9606 GN=FAM199X PE=1 SV=1 && -	X:104166453-104195902	4.38515	5.61487	4.91486	8.03344	7.47876	5.64633	4.65886	6.13932	5.23937
ENSG00000123612	1	ACVR1C	activin A receptor type 1C [Source:HGNC Symbol;Acc:HGNC:18123] && sp|Q8NER5|ACV1C_HUMAN Activin receptor type-1C OS=Homo sapiens OX=9606 GN=ACVR1C PE=1 SV=1 && PF07714:Protein tyrosine kinase|PF08515:Transforming growth factor beta type I GS-motif	2:157526767-157628864	0.203598	0.813036	1.03752	4.08887	1.94608	0.815912	1.11282	0.560876	1.08378
ENSG00000123684	1	LPGAT1	lysophosphatidylglycerol acyltransferase 1 [Source:HGNC Symbol;Acc:HGNC:28985] && sp|Q92604|LGAT1_HUMAN Acyl-CoA:lysophosphatidylglycerol acyltransferase 1 OS=Homo sapiens OX=9606 GN=LPGAT1 PE=1 SV=1 && -	1:211743457-211830763	10.2281	11.0499	13.5359	15.3163	12.8715	7.12478	9.67302	11.1017	13.819
ENSG00000123728	1	RAP2C	RAP2C, member of RAS oncogene family [Source:HGNC Symbol;Acc:HGNC:21165] && sp|Q08DI5|RAP2C_BOVIN Ras-related protein Rap-2c OS=Bos taurus OX=9913 GN=RAP2C PE=2 SV=1 && PF00071:Ras family	X:132203024-132219480	6.04603	10.4381	9.6857	22.5073	17.5014	9.62721	10.887	9.52026	13.5179
ENSG00000123739	1	PLA2G12A	phospholipase A2 group XIIA [Source:HGNC Symbol;Acc:HGNC:18554] && sp|Q9BZM1|PG12A_HUMAN Group XIIA secretory phospholipase A2 OS=Homo sapiens OX=9606 GN=PLA2G12A PE=1 SV=1 && -	4:109709989-109730070	7.13872	7.57094	9.18822	12.508	9.28767	7.4565	8.91129	8.01722	9.84512
ENSG00000123983	1	ACSL3	acyl-CoA synthetase long chain family member 3 [Source:HGNC Symbol;Acc:HGNC:3570] && sp|O95573|ACSL3_HUMAN Long-chain-fatty-acid--CoA ligase 3 OS=Homo sapiens OX=9606 GN=ACSL3 PE=1 SV=3 && -	2:222860942-222944639	10.6229	13.5406	13.0119	13.6828	16.3268	12.1462	12.9982	13.094	12.7116
ENSG00000124098	1	FAM210B	family with sequence similarity 210 member B [Source:HGNC Symbol;Acc:HGNC:16102] && sp|Q96KR6|F210B_HUMAN Protein FAM210B, mitochondrial OS=Homo sapiens OX=9606 GN=FAM210B PE=1 SV=2 && -	20:56358974-56368663	9.41349	13.6754	12.9459	18.4944	16.9509	9.03677	13.15	9.42107	11.4294
ENSG00000124151	1	NCOA3	nuclear receptor coactivator 3 [Source:HGNC Symbol;Acc:HGNC:7670] && sp|Q9Y6Q9|NCOA3_HUMAN Nuclear receptor coactivator 3 OS=Homo sapiens OX=9606 GN=NCOA3 PE=1 SV=1 && PF00989:PAS fold|PF16279:Domain of unknown function (DUF4927)|PF16665:Unstructured region on nuclear receptor coactivator protein|PF14598:PAS domain|PF08832:Steroid receptor coactivator|PF08815:Nuclear receptor coactivator|PF07469:…	20:47501887-47656877	7.72169	9.15216	8.49802	12.8981	10.9623	10.9708	9.29392	10.2579	8.46491
ENSG00000124171	1	PARD6B	par-6 family cell polarity regulator beta [Source:HGNC Symbol;Acc:HGNC:16245] && sp|Q9BYG5|PAR6B_HUMAN Partitioning defective 6 homolog beta OS=Homo sapiens OX=9606 GN=PARD6B PE=1 SV=1 && PF00564:PB1 domain|PF00595:PDZ domain	20:50731580-50756795	1.16086	1.80504	1.84513	4.997	3.5565	2.55834	2.76167	1.91144	2.81991
ENSG00000124209	1	RAB22A	RAB22A, member RAS oncogene family [Source:HGNC Symbol;Acc:HGNC:9764] && sp|Q9UL26|RB22A_HUMAN Ras-related protein Rab-22A OS=Homo sapiens OX=9606 GN=RAB22A PE=1 SV=2 && -	20:58309715-58367507	8.08384	7.05956	6.03847	8.30172	7.25268	6.98539	6.32928	7.97917	6.88404
ENSG00000124214	1	STAU1	staufen double-stranded RNA binding protein 1 [Source:HGNC Symbol;Acc:HGNC:11370] && sp|O95793|STAU1_HUMAN Double-stranded RNA-binding protein Staufen homolog 1 OS=Homo sapiens OX=9606 GN=STAU1 PE=1 SV=2 && PF16482:Staufen C-terminal domain|PF00035:Double-stranded RNA binding motif	20:49113339-49188367	16.6393	15.2762	15.3094	21.1761	22.1404	20.4799	18.2153	13.565	18.6881
ENSG00000124374	1	PAIP2B	poly(A) binding protein interacting protein 2B [Source:HGNC Symbol;Acc:HGNC:29200] && sp|Q9ULR5|PAI2B_HUMAN Polyadenylate-binding protein-interacting protein 2B OS=Homo sapiens OX=9606 GN=PAIP2B PE=1 SV=2 && -	2:71182738-71227103	3.21577	3.64203	5.60192	14.8381	8.93106	6.28832	6.50575	4.76666	8.53289
ENSG00000124380	1	SNRNP27	small nuclear ribonucleoprotein U4/U6.U5 subunit 27 [Source:HGNC Symbol;Acc:HGNC:30240] && sp|Q8WVK2|SNR27_HUMAN U4/U6.U5 small nuclear ribonucleoprotein 27 kDa protein OS=Homo sapiens OX=9606 GN=SNRNP27 PE=1 SV=1 && PF08648:U4/U6.U5 small nuclear ribonucleoproteins	2:69893956-69905575	5.92465	8.24736	5.77491	11.4092	11.5284	7.56143	8.38264	8.71343	6.65445
ENSG00000124496	1	TRERF1	transcriptional regulating factor 1 [Source:HGNC Symbol;Acc:HGNC:18273] && sp|Q96PN7|TREF1_HUMAN Transcriptional-regulating factor 1 OS=Homo sapiens OX=9606 GN=TRERF1 PE=1 SV=1 && PF01448:ELM2 domain	6:42224931-42452051	8.75804	5.86586	6.67007	7.96351	5.96124	9.24819	6.76723	7.52871	7.21694
ENSG00000124508	1	BTN2A2	butyrophilin subfamily 2 member A2 [Source:HGNC Symbol;Acc:HGNC:1137] && sp|Q8WVV5|BT2A2_HUMAN Butyrophilin subfamily 2 member A2 OS=Homo sapiens OX=9606 GN=BTN2A2 PE=1 SV=2 && PF00622:SPRY domain|PF07686:Immunoglobulin V-set domain|PF13765:SPRY-associated domain	6:26383096-26394874	4.32141	3.67956	3.75849	3.96877	5.32266	5.96587	2.20137	6.45972	2.9917
ENSG00000124570	1	SERPINB6	serpin family B member 6 [Source:HGNC Symbol;Acc:HGNC:8950] && sp|P35237|SPB6_HUMAN Serpin B6 OS=Homo sapiens OX=9606 GN=SERPINB6 PE=1 SV=3 && -	6:2948159-2972165	16.4617	13.773	21.3919	22.5081	20.7869	16.9517	18.91	16.1674	17.0682
ENSG00000124596	1	OARD1	O-acyl-ADP-ribose deacylase 1 [Source:HGNC Symbol;Acc:HGNC:21257] && sp|Q9Y530|OARD1_HUMAN ADP-ribose glycohydrolase OARD1 OS=Homo sapiens OX=9606 GN=OARD1 PE=1 SV=2 && PF01661:Macro domain	6:41033627-41097787	4.58718	9.48329	6.52455	12.8184	7.01556	6.54899	9.59191	3.64522	8.64658
ENSG00000124613	1	ZNF391	zinc finger protein 391 [Source:HGNC Symbol;Acc:HGNC:18779] && sp|Q9UJN7|ZN391_HUMAN Zinc finger protein 391 OS=Homo sapiens OX=9606 GN=ZNF391 PE=2 SV=2 && PF00096:Zinc finger, C2H2 type	6:27374615-27403908	3.10304	2.61023	1.92017	3.4137	3.80961	1.86268	2.96102	2.14895	2.29756
ENSG00000124641	1	MED20	mediator complex subunit 20 [Source:HGNC Symbol;Acc:HGNC:16840] && sp|Q9H944|MED20_HUMAN Mediator of RNA polymerase II transcription subunit 20 OS=Homo sapiens OX=9606 GN=MED20 PE=1 SV=1 && PF08612:TATA-binding related factor (TRF) of subunit 20 of Mediator complex	6:41905354-41921139	3.92088	5.82437	4.74254	6.99005	5.44043	4.83423	5.33113	4.20906	5.20341
ENSG00000124766	1	SOX4	SRY-box transcription factor 4 [Source:HGNC Symbol;Acc:HGNC:11200] && sp|Q06945|SOX4_HUMAN Transcription factor SOX-4 OS=Homo sapiens OX=9606 GN=SOX4 PE=1 SV=1 && PF00505:HMG (high mobility group) box	6:21593751-21598619	39.376	35.1054	43.3377	52.6263	63.6473	49.312	39.1898	34.05	32.652
ENSG00000124782	1	RREB1	ras responsive element binding protein 1 [Source:HGNC Symbol;Acc:HGNC:10449] && sp|Q92766|RREB1_HUMAN Ras-responsive element-binding protein 1 OS=Homo sapiens OX=9606 GN=RREB1 PE=1 SV=3 && PF00096:Zinc finger, C2H2 type	6:7107597-7251980	25.427	16.0747	29.2966	40.2732	27.5359	31.8263	26.5818	24.8831	32.0146
ENSG00000124788	1	ATXN1	ataxin 1 [Source:HGNC Symbol;Acc:HGNC:10548] && sp|P54253|ATX1_HUMAN Ataxin-1 OS=Homo sapiens OX=9606 GN=ATXN1 PE=1 SV=2 && -	6:16299112-16761491	28.477	21.479	25.5749	23.7718	30.4644	32.1758	25.9454	27.6189	23.1672
ENSG00000124831	1	LRRFIP1	LRR binding FLII interacting protein 1 [Source:HGNC Symbol;Acc:HGNC:6702] && sp|Q32MZ4|LRRF1_HUMAN Leucine-rich repeat flightless-interacting protein 1 OS=Homo sapiens OX=9606 GN=LRRFIP1 PE=1 SV=2 && PF09738:LRRFIP family	2:237627587-237813682	24.2941	17.0158	23.5237	25.8953	21.7564	18.4519	21.463	23.2043	19.989
ENSG00000125166	1	GOT2	glutamic-oxaloacetic transaminase 2 [Source:HGNC Symbol;Acc:HGNC:4433] && sp|P00505|AATM_HUMAN Aspartate aminotransferase, mitochondrial OS=Homo sapiens OX=9606 GN=GOT2 PE=1 SV=3 && PF00155:Aminotransferase class I and II	16:58707131-58734342	20.0516	21.9677	20.0237	27.4877	25.8303	17.7782	26.3919	18.4289	21.6795
ENSG00000125249	1	RAP2A	RAP2A, member of RAS oncogene family [Source:HGNC Symbol;Acc:HGNC:9861] && sp|P10114|RAP2A_HUMAN Ras-related protein Rap-2a OS=Homo sapiens OX=9606 GN=RAP2A PE=1 SV=1 && PF00071:Ras family	13:97434169-97469128	5.79929	8.31888	5.6964	8.82841	8.14607	5.54402	5.99768	6.83372	5.87322
ENSG00000125266	1	EFNB2	ephrin B2 [Source:HGNC Symbol;Acc:HGNC:3227] && sp|P52799|EFNB2_HUMAN Ephrin-B2 OS=Homo sapiens OX=9606 GN=EFNB2 PE=1 SV=1 && -	13:106474282-106535662	30.7806	21.956	37.0798	59.9904	42.4979	36.4998	32.6921	38.8641	39.3895
ENSG00000125304	1	TM9SF2	transmembrane 9 superfamily member 2 [Source:HGNC Symbol;Acc:HGNC:11865] && sp|Q99805|TM9S2_HUMAN Transmembrane 9 superfamily member 2 OS=Homo sapiens OX=9606 GN=TM9SF2 PE=1 SV=1 && -	13:99446311-99564048	28.0487	37.8019	34.3445	51.2279	44.8237	33.9845	39.6848	33.072	35.2164
ENSG00000125347	1	IRF1	interferon regulatory factor 1 [Source:HGNC Symbol;Acc:HGNC:6116] && sp|P10914|IRF1_HUMAN Interferon regulatory factor 1 OS=Homo sapiens OX=9606 GN=IRF1 PE=1 SV=2 && -	5:132440440-132508719	0.65141	1.47243	1.05248	0.933858	4.68337	2.45128	1.86252	2.61356	1.64126
ENSG00000125398	1	SOX9	SRY-box transcription factor 9 [Source:HGNC Symbol;Acc:HGNC:11204] && sp|P48436|SOX9_HUMAN Transcription factor SOX-9 OS=Homo sapiens OX=9606 GN=SOX9 PE=1 SV=1 && -	17:72121020-72126416	6.95134	5.92253	5.90941	5.59691	14.3667	8.68684	14.718	5.76717	3.55717
ENSG00000125482	1	TTF1	transcription termination factor 1 [Source:HGNC Symbol;Acc:HGNC:12397] && sp|Q15361|TTF1_HUMAN Transcription termination factor 1 OS=Homo sapiens OX=9606 GN=TTF1 PE=1 SV=3 && PF13921:Myb-like DNA-binding domain	9:132375548-132406851	3.36303	4.69006	2.98295	6.45535	5.05014	3.32644	3.23358	3.77632	3.73573
ENSG00000125484	1	GTF3C4	general transcription factor IIIC subunit 4 [Source:HGNC Symbol;Acc:HGNC:4667] && sp|Q9UKN8|TF3C4_HUMAN General transcription factor 3C polypeptide 4 OS=Homo sapiens OX=9606 GN=GTF3C4 PE=1 SV=2 && PF12660:Putative zinc-finger of transcription factor IIIC complex|PF12657:Transcription factor IIIC subunit delta N-term	9:132670035-132694953	8.32223	10.1292	9.74274	13.8606	13.0873	10.6383	9.64397	9.77596	11.2467
ENSG00000125629	1	INSIG2	insulin induced gene 2 [Source:HGNC Symbol;Acc:HGNC:20452] && sp|Q9Y5U4|INSI2_HUMAN Insulin-induced gene 2 protein OS=Homo sapiens OX=9606 GN=INSIG2 PE=1 SV=2 && -	2:118088452-118110997	3.84847	9.44188	3.02128	6.73613	10.4384	6.60939	6.4975	7.63363	7.49167
ENSG00000125657	1	TNFSF9	TNF superfamily member 9 [Source:HGNC Symbol;Acc:HGNC:11939] && sp|P41273|TNFL9_HUMAN Tumor necrosis factor ligand superfamily member 9 OS=Homo sapiens OX=9606 GN=TNFSF9 PE=1 SV=1 && PF00229:TNF(Tumour Necrosis Factor) family	19:6531026-6535924	0.276418	0.528496	0.703424	1.26475	3.07885	1.00697	1.09088	0.501447	1.61474
ENSG00000125691	1	RPL23	ribosomal protein L23 [Source:HGNC Symbol;Acc:HGNC:10316] && sp|Q3T057|RL23_BOVIN 60S ribosomal protein L23 OS=Bos taurus OX=9913 GN=RPL23 PE=2 SV=2 && -	17:38847860-38853764	76.8776	258	72.0329	264.604	134.741	106.504	147.431	129.897	188.382
ENSG00000125730	1	C3	complement C3 [Source:HGNC Symbol;Acc:HGNC:1318] && sp|P01024|CO3_HUMAN Complement C3 OS=Homo sapiens OX=9606 GN=C3 PE=1 SV=2 && PF00207:Alpha-2-macroglobulin family|PF07703:Alpha-2-macroglobulin bait region domain|PF01821:Anaphylotoxin-like domain|PF01759:UNC-6/NTR/C345C module|PF07678:A-macroglobulin TED domain|PF07677:A-macroglobulin receptor binding domain|PF17791:Macroglobulin domain MG3|PF1…	19:6677704-6730562	0.731411	1.48028	0.814593	1.85639	2.33155	1.88431	1.87218	1.97348	0.861515
ENSG00000125740	1	FOSB	FosB proto-oncogene, AP-1 transcription factor subunit [Source:HGNC Symbol;Acc:HGNC:3797] && sp|P53539|FOSB_HUMAN Protein fosB OS=Homo sapiens OX=9606 GN=FOSB PE=1 SV=1 && -	19:45467995-45475179	0.054558	0.486599	0.879619	24.105	16.7917	18.6158	1.7671	1.1287	0.68342
ENSG00000125772	1	GPCPD1	glycerophosphocholine phosphodiesterase 1 [Source:HGNC Symbol;Acc:HGNC:26957] && sp|Q9NPB8|GPCP1_HUMAN Glycerophosphocholine phosphodiesterase GPCPD1 OS=Homo sapiens OX=9606 GN=GPCPD1 PE=1 SV=2 && PF03009:Glycerophosphoryl diester phosphodiesterase family	20:5544439-5611006	18.8281	30.5329	25.1265	31.9349	43.468	38.6627	24.893	22.6689	19.4127
ENSG00000125779	1	PANK2	pantothenate kinase 2 [Source:HGNC Symbol;Acc:HGNC:15894] && sp|Q9BZ23|PANK2_HUMAN Pantothenate kinase 2, mitochondrial OS=Homo sapiens OX=9606 GN=PANK2 PE=1 SV=3 && -	20:3888839-3929887	13.2833	8.25523	13.829	18.4822	15.4982	15.0068	14.4263	10.6886	12.7405
ENSG00000125834	1	STK35	serine/threonine kinase 35 [Source:HGNC Symbol;Acc:HGNC:16254] && sp|Q8TDR2|STK35_HUMAN Serine/threonine-protein kinase 35 OS=Homo sapiens OX=9606 GN=STK35 PE=1 SV=2 && -	20:2101827-2177038	6.86406	4.58746	7.60426	11.3038	8.3802	8.00386	7.99971	6.64745	9.31412
ENSG00000125868	1	DSTN	destrin, actin depolymerizing factor [Source:HGNC Symbol;Acc:HGNC:15750] && sp|Q5E9D5|DEST_BOVIN Destrin OS=Bos taurus OX=9913 GN=DSTN PE=2 SV=3 && PF00241:Cofilin/tropomyosin-type actin-binding protein	20:17570075-17609919	19.1836	33.2169	19.5658	73.7115	46.6629	28.4727	47.1365	30.3743	32.7103
ENSG00000125945	1	ZNF436	zinc finger protein 436 [Source:HGNC Symbol;Acc:HGNC:20814] && sp|Q9C0F3|ZN436_HUMAN Zinc finger protein 436 OS=Homo sapiens OX=9606 GN=ZNF436 PE=1 SV=2 && PF00096:Zinc finger, C2H2 type|PF01352:KRAB box	1:23359448-23369836	9.1754	5.56128	5.67935	11.2321	14.8095	6.10753	6.47896	9.40405	8.02282
ENSG00000125952	1	MAX	MYC associated factor X [Source:HGNC Symbol;Acc:HGNC:6913] && sp|P52162|MAX_CHICK Protein max OS=Gallus gallus OX=9031 GN=MAX PE=3 SV=1 && PF00010:Helix-loop-helix DNA-binding domain	14:65006174-65102695	10.5006	10.7271	14.2127	17.996	17.797	13.0105	15.8632	13.2275	14.8759
ENSG00000125977	1	EIF2S2	eukaryotic translation initiation factor 2 subunit beta [Source:HGNC Symbol;Acc:HGNC:3266] && sp|P20042|IF2B_HUMAN Eukaryotic translation initiation factor 2 subunit 2 OS=Homo sapiens OX=9606 GN=EIF2S2 PE=1 SV=2 && -	20:34088309-34112243	10.138	14.4311	9.39156	18.0027	15.0969	9.59757	13.0406	10.9455	13.122
ENSG00000126003	1	PLAGL2	PLAG1 like zinc finger 2 [Source:HGNC Symbol;Acc:HGNC:9047] && sp|Q9UPG8|PLAL2_HUMAN Zinc finger protein PLAGL2 OS=Homo sapiens OX=9606 GN=PLAGL2 PE=1 SV=1 && -	20:32192504-32207743	10.1149	6.83746	13.8984	22.7954	13.6689	13.8855	11.7375	9.04601	16.6375
ENSG00000126005	1	MMP24OS	MMP24 opposite strand [Source:HGNC Symbol;Acc:HGNC:44421] && - && -	20:35201745-35278131	7.87462	4.76406	6.38406	7.47973	8.71602	8.28734	7.82217	6.47152	7.01795
ENSG00000126247	1	CAPNS1	calpain small subunit 1 [Source:HGNC Symbol;Acc:HGNC:1481] && sp|P04632|CPNS1_HUMAN Calpain small subunit 1 OS=Homo sapiens OX=9606 GN=CAPNS1 PE=1 SV=1 && -	19:36139603-36150353	36.2775	36.3378	46.886	67.2204	68.5478	27.8847	54.9541	46.8926	47.9654
ENSG00000126261	1	UBA2	ubiquitin like modifier activating enzyme 2 [Source:HGNC Symbol;Acc:HGNC:30661] && sp|Q9UBT2|SAE2_HUMAN SUMO-activating enzyme subunit 2 OS=Homo sapiens OX=9606 GN=UBA2 PE=1 SV=2 && PF16195:SUMO-activating enzyme subunit 2 C-terminus|PF00899:ThiF family|PF14732:Ubiquitin/SUMO-activating enzyme ubiquitin-like domain	19:34428352-34471251	21.2991	28.4016	19.8057	26.7674	26.5445	23.2753	22.2474	22.9997	21.737
ENSG00000126775	1	ATG14	autophagy related 14 [Source:HGNC Symbol;Acc:HGNC:19962] && sp|Q6ZNE5|BAKOR_HUMAN Beclin 1-associated autophagy-related key regulator OS=Homo sapiens OX=9606 GN=ATG14 PE=1 SV=1 && PF10186:Vacuolar sorting 38 and autophagy-related subunit 14	14:55366391-55411830	5.81188	7.70872	7.01705	9.65315	8.30504	6.50586	7.12656	6.83888	6.77273
ENSG00000126777	1	KTN1	kinectin 1 [Source:HGNC Symbol;Acc:HGNC:6467] && sp|Q86UP2|KTN1_HUMAN Kinectin OS=Homo sapiens OX=9606 GN=KTN1 PE=1 SV=1 && -	14:55559072-55701526	43.5173	51.2483	38.1278	64.9493	62.1134	43.2839	37.0663	39.64	43.3285
ENSG00000126814	1	TRMT5	tRNA methyltransferase 5 [Source:HGNC Symbol;Acc:HGNC:23141] && sp|Q32P41|TRM5_HUMAN tRNA (guanine(37)-N1)-methyltransferase OS=Homo sapiens OX=9606 GN=TRMT5 PE=1 SV=2 && -	14:60971441-60981170	3.14011	4.77347	5.6657	6.67233	5.92769	4.016	4.22651	4.51213	4.29422
ENSG00000126858	1	RHOT1	ras homolog family member T1 [Source:HGNC Symbol;Acc:HGNC:21168] && sp|Q2HJF8|MIRO1_BOVIN Mitochondrial Rho GTPase 1 OS=Bos taurus OX=9913 GN=RHOT1 PE=2 SV=1 && PF00071:Ras family|PF08355:EF hand associated|PF08356:EF hand associated	17:32142454-32253374	13.4801	17.0982	12.0229	24.1937	19.5198	16.9976	16.5638	16.8647	16.9315
ENSG00000126953	1	TIMM8A	translocase of inner mitochondrial membrane 8A [Source:HGNC Symbol;Acc:HGNC:11817] && sp|Q3ZBS8|TIM8A_BOVIN Mitochondrial import inner membrane translocase subunit Tim8 A OS=Bos taurus OX=9913 GN=TIMM8A PE=3 SV=1 && -	X:101345661-101348742	3.13102	3.21872	3.10033	4.95296	3.62791	3.86217	2.31445	2.71436	4.44133
ENSG00000127022	1	CANX	calnexin [Source:HGNC Symbol;Acc:HGNC:1473] && sp|P27824|CALX_HUMAN Calnexin OS=Homo sapiens OX=9606 GN=CANX PE=1 SV=2 && -	5:179678628-179731641	21.7812	28.622	24.7005	46.2519	44.9327	20.6412	24.912	25.0291	32.4489
ENSG00000127152	1	BCL11B	BAF chromatin remodeling complex subunit BCL11B [Source:HGNC Symbol;Acc:HGNC:13222] && sp|Q9C0K0|BC11B_HUMAN B-cell lymphoma/leukemia 11B OS=Homo sapiens OX=9606 GN=BCL11B PE=1 SV=1 && PF00096:Zinc finger, C2H2 type	14:99169287-99272197	18.8847	13.1997	16.9865	34.0652	23.1957	18.8533	17.5145	16.3807	24.0797
ENSG00000127249	1	ATP13A4	ATPase 13A4 [Source:HGNC Symbol;Acc:HGNC:25422] && sp|Q4VNC1|AT134_HUMAN Probable cation-transporting ATPase 13A4 OS=Homo sapiens OX=9606 GN=ATP13A4 PE=2 SV=3 && PF00122:E1-E2 ATPase|PF00702:haloacid dehalogenase-like hydrolase|PF00690:Cation transporter/ATPase, N-terminus|PF12409:P5-type ATPase cation transporter	3:193398967-193593111	15.3204	25.5912	37.6207	95.3795	42.1109	33.8266	35.2733	25.8691	45.7366
ENSG00000127252	1	PLAAT1	phospholipase A and acyltransferase 1 [Source:HGNC Symbol;Acc:HGNC:14922] && sp|Q9HDD0|PLAT1_HUMAN Phospholipase A and acyltransferase 1 OS=Homo sapiens OX=9606 GN=PLAAT1 PE=1 SV=1 && PF04970:Lecithin retinol acyltransferase	3:193241128-193277738	0.82693	0.910377	2.85357	2.25024	2.20179	1.57305	2.01703	0.751546	1.65266
ENSG00000127311	1	HELB	DNA helicase B [Source:HGNC Symbol;Acc:HGNC:17196] && sp|Q8NG08|HELB_HUMAN DNA helicase B OS=Homo sapiens OX=9606 GN=HELB PE=1 SV=2 && PF13604:AAA domain|PF13538:UvrD-like helicase C-terminal domain	12:66302493-66343643	5.00915	6.00751	3.20619	6.13864	9.50714	6.18917	4.38528	5.70379	3.44377
ENSG00000127314	1	RAP1B	RAP1B, member of RAS oncogene family [Source:HGNC Symbol;Acc:HGNC:9857] && sp|P61223|RAP1B_BOVIN Ras-related protein Rap-1b OS=Bos taurus OX=9913 GN=RAP1B PE=2 SV=1 && -	12:68561433-68671901	42.7946	25.8796	32.2414	34.2587	39.2565	42.4457	36.9505	35.1427	37.1544
ENSG00000127334	1	DYRK2	dual specificity tyrosine phosphorylation regulated kinase 2 [Source:HGNC Symbol;Acc:HGNC:3093] && sp|Q92630|DYRK2_HUMAN Dual specificity tyrosine-phosphorylation-regulated kinase 2 OS=Homo sapiens OX=9606 GN=DYRK2 PE=1 SV=3 && -	12:67648338-67665406	4.42808	5.59078	4.82751	5.63179	6.45198	5.2304	4.26514	5.81146	3.92427
ENSG00000127337	1	YEATS4	YEATS domain containing 4 [Source:HGNC Symbol;Acc:HGNC:24859] && sp|O95619|YETS4_HUMAN YEATS domain-containing protein 4 OS=Homo sapiens OX=9606 GN=YEATS4 PE=1 SV=1 && PF03366:YEATS family	12:69359710-69390870	2.49488	4.15131	2.56293	6.01914	4.2921	4.21172	3.16019	3.23961	3.09359
ENSG00000127863	1	TNFRSF19	TNF receptor superfamily member 19 [Source:HGNC Symbol;Acc:HGNC:11915] && sp|Q9NS68|TNR19_HUMAN Tumor necrosis factor receptor superfamily member 19 OS=Homo sapiens OX=9606 GN=TNFRSF19 PE=1 SV=1 && -	13:23570370-23676104	13.3318	26.672	19.0395	23.0749	41.2979	23.5862	27.8777	13.9237	11.2217
ENSG00000127870	1	RNF6	ring finger protein 6 [Source:HGNC Symbol;Acc:HGNC:10069] && sp|Q9Y252|RNF6_HUMAN E3 ubiquitin-protein ligase RNF6 OS=Homo sapiens OX=9606 GN=RNF6 PE=1 SV=1 && -	13:26132115-26222314	4.52749	6.68055	6.21375	11.0314	7.65524	4.34938	6.26487	5.89996	8.23776
ENSG00000127952	1	STYXL1	serine/threonine/tyrosine interacting like 1 [Source:HGNC Symbol;Acc:HGNC:18165] && sp|Q9Y6J8|STYL1_HUMAN Serine/threonine/tyrosine-interacting-like protein 1 OS=Homo sapiens OX=9606 GN=STYXL1 PE=1 SV=1 && PF00581:Rhodanese-like domain|PF00782:Dual specificity phosphatase, catalytic domain	7:75996338-76048004	8.28571	5.09031	7.10474	10.1481	10.1538	5.39693	9.30041	6.52387	8.29194
ENSG00000127955	1	GNAI1	G protein subunit alpha i1 [Source:HGNC Symbol;Acc:HGNC:4384] && sp|P63097|GNAI1_BOVIN Guanine nucleotide-binding protein G(i) subunit alpha-1 OS=Bos taurus OX=9913 GN=GNAI1 PE=1 SV=2 && PF00503:G-protein alpha subunit	7:79768028-80226181	11.4515	9.9166	10.208	9.71283	24.4306	12.8526	11.7496	10.7156	14.8733
ENSG00000128050	1	PAICS	phosphoribosylaminoimidazole carboxylase and phosphoribosylaminoimidazolesuccinocarboxamide synthase [Source:HGNC Symbol;Acc:HGNC:8587] && sp|P22234|PUR6_HUMAN Multifunctional protein ADE2 OS=Homo sapiens OX=9606 GN=PAICS PE=1 SV=3 && -	4:56435741-56464578	15.6162	16.9803	19.3783	20.6352	22.3633	21.9418	22.3371	15.5668	16.101
ENSG00000128309	1	MPST	mercaptopyruvate sulfurtransferase [Source:HGNC Symbol;Acc:HGNC:7223] && sp|P25325|THTM_HUMAN 3-mercaptopyruvate sulfurtransferase OS=Homo sapiens OX=9606 GN=MPST PE=1 SV=3 && -	22:37019635-37029821	16.9173	18.8499	40.2318	38.9609	31.4225	27.9282	21.2438	27.9645	23.058
ENSG00000128340	1	RAC2	Rac family small GTPase 2 [Source:HGNC Symbol;Acc:HGNC:9802] && sp|P15153|RAC2_HUMAN Ras-related C3 botulinum toxin substrate 2 OS=Homo sapiens OX=9606 GN=RAC2 PE=1 SV=1 && PF00071:Ras family	22:37225270-37259594	1.64022	2.11578	1.51704	2.09155	2.53458	2.15351	1.80601	1.70503	2.35804
ENSG00000128346	1	C22orf23	chromosome 22 open reading frame 23 [Source:HGNC Symbol;Acc:HGNC:18589] && sp|Q9BZE7|EVG1_HUMAN UPF0193 protein EVG1 OS=Homo sapiens OX=9606 GN=C22orf23 PE=1 SV=1 && -	22:37900023-37953669	5.82828	0.828897	3.02744	7.91765	1.19699	4.2341	1.70633	2.37411	4.94445
ENSG00000128512	1	DOCK4	dedicator of cytokinesis 4 [Source:HGNC Symbol;Acc:HGNC:19192] && sp|Q8N1I0|DOCK4_HUMAN Dedicator of cytokinesis protein 4 OS=Homo sapiens OX=9606 GN=DOCK4 PE=1 SV=3 && PF06920:Dock homology region 2|PF16172:DOCK N-terminus|PF14429:C2 domain in Dock180 and Zizimin proteins	7:111726110-112206407	27.9531	28.2629	19.5322	20.1426	34.5224	27.7921	21.555	31.9132	26.4509
ENSG00000128573	1	FOXP2	forkhead box P2 [Source:HGNC Symbol;Acc:HGNC:13875] && sp|Q8MJ99|FOXP2_GORGO Forkhead box protein P2 OS=Gorilla gorilla gorilla OX=9595 GN=FOXP2 PE=2 SV=1 && -	7:114086327-114693772	4.20808	3.23542	3.79812	5.64701	3.78702	5.80576	2.565	3.57208	3.33666
ENSG00000128590	1	DNAJB9	DnaJ heat shock protein family (Hsp40) member B9 [Source:HGNC Symbol;Acc:HGNC:6968] && sp|Q9UBS3|DNJB9_HUMAN DnaJ homolog subfamily B member 9 OS=Homo sapiens OX=9606 GN=DNAJB9 PE=1 SV=1 && PF00226:DnaJ domain	7:108569867-108574850	3.32818	5.47518	3.81674	5.95568	8.44478	4.90776	5.25308	4.62168	5.89674
ENSG00000128607	1	KLHDC10	kelch domain containing 10 [Source:HGNC Symbol;Acc:HGNC:22194] && sp|Q0IIC2|KLD10_BOVIN Kelch domain-containing protein 10 OS=Bos taurus OX=9913 GN=KLHDC10 PE=2 SV=1 && -	7:130070534-130135705	11.3442	13.9981	13.4793	15.9694	16.6728	16.5022	13.9513	19.1339	11.777
ENSG00000128654	1	MTX2	metaxin 2 [Source:HGNC Symbol;Acc:HGNC:7506] && sp|O75431|MTX2_HUMAN Metaxin-2 OS=Homo sapiens OX=9606 GN=MTX2 PE=1 SV=1 && -	2:176269395-176338025	8.66536	11.7243	8.33952	11.5226	12.7294	10.6553	10.3676	10.6168	10.6585
ENSG00000128656	1	CHN1	chimerin 1 [Source:HGNC Symbol;Acc:HGNC:1943] && sp|P15882|CHIN_HUMAN N-chimaerin OS=Homo sapiens OX=9606 GN=CHN1 PE=1 SV=3 && PF00130:Phorbol esters/diacylglycerol binding domain (C1 domain)|PF00620:RhoGAP domain|PF00017:SH2 domain	2:174798809-175005381	21.8153	21.7618	14.5161	8.99634	33.7874	22.0824	19.4507	23.5821	15.3486
ENSG00000128708	1	HAT1	histone acetyltransferase 1 [Source:HGNC Symbol;Acc:HGNC:4821] && sp|O14929|HAT1_HUMAN Histone acetyltransferase type B catalytic subunit OS=Homo sapiens OX=9606 GN=HAT1 PE=1 SV=1 && PF10394:Histone acetyl transferase HAT1 N-terminus	2:171922448-171983686	7.98256	21.9398	11.613	15.9494	16.742	11.8785	14.6664	13.5639	12.2012
ENSG00000128833	1	MYO5C	myosin VC [Source:HGNC Symbol;Acc:HGNC:7604] && sp|Q9NQX4|MYO5C_HUMAN Unconventional myosin-Vc OS=Homo sapiens OX=9606 GN=MYO5C PE=1 SV=2 && -	15:52192322-52295804	5.31812	4.50363	5.14623	13.4407	5.5722	5.27862	6.68887	4.59126	4.35931
ENSG00000128886	1	ELL3	elongation factor for RNA polymerase II 3 [Source:HGNC Symbol;Acc:HGNC:23113] && sp|Q9HB65|ELL3_HUMAN RNA polymerase II elongation factor ELL3 OS=Homo sapiens OX=9606 GN=ELL3 PE=1 SV=2 && PF07303:Occludin homology domain	15:43772605-43777315	2.00618	3.79761	3.24986	5.24517	5.1936	3.54225	3.65847	3.53796	3.71664
ENSG00000128923	1	MINDY2	MINDY lysine 48 deubiquitinase 2 [Source:HGNC Symbol;Acc:HGNC:26954] && sp|Q8NBR6|MINY2_HUMAN Ubiquitin carboxyl-terminal hydrolase MINDY-2 OS=Homo sapiens OX=9606 GN=MINDY2 PE=1 SV=2 && PF04424:MINDY deubiquitinase	15:58771192-58861900	3.84136	5.48313	4.80954	7.95474	6.82682	4.4649	3.72058	7.25457	3.99721
ENSG00000128989	1	ARPP19	cAMP regulated phosphoprotein 19 [Source:HGNC Symbol;Acc:HGNC:16967] && sp|P56211|ARP19_HUMAN cAMP-regulated phosphoprotein 19 OS=Homo sapiens OX=9606 GN=ARPP19 PE=1 SV=2 && PF04667:cAMP-regulated phosphoprotein/endosulfine conserved region	15:52547045-52569883	17.893	30.087	20.6684	37.933	33.7548	27.0058	23.994	22.5909	23.7562
ENSG00000129007	1	CALML4	calmodulin like 4 [Source:HGNC Symbol;Acc:HGNC:18445] && sp|Q96GE6|CALL4_HUMAN Calmodulin-like protein 4 OS=Homo sapiens OX=9606 GN=CALML4 PE=2 SV=3 && -	15:68190705-68206079	1.37349	1.28767	0.36399	1.6327	0.586115	2.22527	0.906793	2.38768	0.162506
ENSG00000129055	1	ANAPC13	anaphase promoting complex subunit 13 [Source:HGNC Symbol;Acc:HGNC:24540] && sp|Q2NKV2|APC13_BOVIN Anaphase-promoting complex subunit 13 OS=Bos taurus OX=9913 GN=ANAPC13 PE=1 SV=1 && -	3:134477706-134486716	8.45219	14.0171	8.74603	16.4037	12.4681	9.28009	10.0033	5.34109	13.1898
ENSG00000129083	1	COPB1	COPI coat complex subunit beta 1 [Source:HGNC Symbol;Acc:HGNC:2231] && sp|P53618|COPB_HUMAN Coatomer subunit beta OS=Homo sapiens OX=9606 GN=COPB1 PE=1 SV=3 && PF14806:Coatomer beta subunit appendage platform|PF07718:Coatomer beta C-terminal region|PF01602:Adaptin N terminal region	11:14443440-14500027	35.4787	57.5457	34.2083	50.0998	50.6424	37.1823	40.1285	41.9104	43.0157
ENSG00000129084	1	PSMA1	proteasome 20S subunit alpha 1 [Source:HGNC Symbol;Acc:HGNC:9530] && sp|Q3T0X5|PSA1_BOVIN Proteasome subunit alpha type-1 OS=Bos taurus OX=9913 GN=PSMA1 PE=1 SV=1 && PF00227:Proteasome subunit	11:14504874-14643635	9.24945	17.4102	18.6045	25.2764	28.7381	11.8297	18.7754	15.2496	16.6443
ENSG00000129103	1	SUMF2	sulfatase modifying factor 2 [Source:HGNC Symbol;Acc:HGNC:20415] && sp|Q8NBJ7|SUMF2_HUMAN Inactive C-alpha-formylglycine-generating enzyme 2 OS=Homo sapiens OX=9606 GN=SUMF2 PE=1 SV=2 && -	7:56064002-56080670	34.065	22.5763	37.4994	36.3181	40.1889	37.6256	40.2164	26.2186	35.9049
ENSG00000129354	1	AP1M2	adaptor related protein complex 1 subunit mu 2 [Source:HGNC Symbol;Acc:HGNC:558] && sp|Q9Y6Q5|AP1M2_HUMAN AP-1 complex subunit mu-2 OS=Homo sapiens OX=9606 GN=AP1M2 PE=1 SV=4 && PF01217:Clathrin adaptor complex small chain|PF00928:Adaptor complexes medium subunit family	19:10572671-10587315	6.05372	4.32908	7.56742	13.1714	9.60814	6.25864	11.7876	4.22666	8.735
ENSG00000129422	1	MTUS1	microtubule associated scaffold protein 1 [Source:HGNC Symbol;Acc:HGNC:29789] && sp|Q9ULD2|MTUS1_HUMAN Microtubule-associated tumor suppressor 1 OS=Homo sapiens OX=9606 GN=MTUS1 PE=1 SV=2 && -	8:17643795-17801826	35.6214	50.9331	40.3156	62.5223	63.5785	60.0558	37.5943	31.4905	33.0043
ENSG00000129472	1	RAB2B	RAB2B, member RAS oncogene family [Source:HGNC Symbol;Acc:HGNC:20246] && sp|Q8WUD1|RAB2B_HUMAN Ras-related protein Rab-2B OS=Homo sapiens OX=9606 GN=RAB2B PE=1 SV=1 && PF00071:Ras family	14:21459020-21476960	9.10193	13.7635	8.08165	10.8698	11.5852	11.9154	10.136	10.4	10.3466
ENSG00000129480	1	DTD2	D-aminoacyl-tRNA deacylase 2 [Source:HGNC Symbol;Acc:HGNC:20277] && sp|Q96FN9|DTD2_HUMAN D-aminoacyl-tRNA deacylase 2 OS=Homo sapiens OX=9606 GN=DTD2 PE=1 SV=1 && PF02580:D-Tyr-tRNA(Tyr) deacylase	14:31446036-31457506	5.62084	6.14738	5.80463	6.32483	7.06487	6.12054	5.74536	5.31815	5.65692
ENSG00000129518	1	EAPP	E2F associated phosphoprotein [Source:HGNC Symbol;Acc:HGNC:19312] && sp|Q56P03|EAPP_HUMAN E2F-associated phosphoprotein OS=Homo sapiens OX=9606 GN=EAPP PE=1 SV=4 && PF10238:E2F-associated phosphoprotein	14:34515938-34539704	11.2346	17.4676	16.8086	28.1861	25.0089	15.3134	20.1589	11.6181	16.1823
ENSG00000129521	1	EGLN3	egl-9 family hypoxia inducible factor 3 [Source:HGNC Symbol;Acc:HGNC:14661] && sp|Q9H6Z9|EGLN3_HUMAN Prolyl hydroxylase EGLN3 OS=Homo sapiens OX=9606 GN=EGLN3 PE=1 SV=1 && -	14:33924227-34462774	16.2293	21.652	29.0321	99.1547	61.2336	39.3461	51.6748	30.1817	49.6246
ENSG00000129595	1	EPB41L4A	erythrocyte membrane protein band 4.1 like 4A [Source:HGNC Symbol;Acc:HGNC:13278] && sp|Q9HCS5|E41LA_HUMAN Band 4.1-like protein 4A OS=Homo sapiens OX=9606 GN=EPB41L4A PE=1 SV=2 && PF09380:FERM C-terminal PH-like domain|PF00373:FERM central domain|PF09379:FERM N-terminal domain|PF08736:FERM adjacent (FA)	5:112142441-112419313	7.10101	7.4117	6.95219	13.6676	8.57848	7.25935	8.11849	6.92205	7.32787
ENSG00000129625	1	REEP5	receptor accessory protein 5 [Source:HGNC Symbol;Acc:HGNC:30077] && sp|Q00765|REEP5_HUMAN Receptor expression-enhancing protein 5 OS=Homo sapiens OX=9606 GN=REEP5 PE=1 SV=3 && PF03134:TB2/DP1, HVA22 family	5:112876385-112922289	16.2049	20.1949	19.2576	27.7474	25.205	16.4934	22.6279	17.7454	24.0731
ENSG00000129757	1	CDKN1C	cyclin dependent kinase inhibitor 1C [Source:HGNC Symbol;Acc:HGNC:1786] && sp|P49918|CDN1C_HUMAN Cyclin-dependent kinase inhibitor 1C OS=Homo sapiens OX=9606 GN=CDKN1C PE=1 SV=1 && PF02234:Cyclin-dependent kinase inhibitor	11:2883213-2885775	17.644	15.158	31.3451	49.9075	38.3142	21.6038	39.6192	22.1856	33.8079
ENSG00000130066	1	SAT1	spermidine/spermine N1-acetyltransferase 1 [Source:HGNC Symbol;Acc:HGNC:10540] && sp|P21673|SAT1_HUMAN Diamine acetyltransferase 1 OS=Homo sapiens OX=9606 GN=SAT1 PE=1 SV=1 && -	X:23783173-23786210	15.0244	42.287	24.135	69.2765	101.497	40.7413	53.4982	49.9241	54.5639
ENSG00000130150	1	MOSPD2	motile sperm domain containing 2 [Source:HGNC Symbol;Acc:HGNC:28381] && sp|Q8NHP6|MSPD2_HUMAN Motile sperm domain-containing protein 2 OS=Homo sapiens OX=9606 GN=MOSPD2 PE=1 SV=1 && PF00635:MSP (Major sperm protein) domain|PF00650:CRAL/TRIO domain	X:14873421-14922327	5.66704	7.63575	8.58587	7.18236	11.7859	5.5387	7.04743	7.71423	6.06283
ENSG00000130222	1	GADD45G	growth arrest and DNA damage inducible gamma [Source:HGNC Symbol;Acc:HGNC:4097] && sp|O95257|GA45G_HUMAN Growth arrest and DNA damage-inducible protein GADD45 gamma OS=Homo sapiens OX=9606 GN=GADD45G PE=1 SV=1 && PF01248:Ribosomal protein L7Ae/L30e/S12e/Gadd45 family	9:89605012-89606555	1.1168	2.8918	2.73161	2.31075	6.42047	2.02227	4.25671	2.30445	0.989209
ENSG00000130340	1	SNX9	sorting nexin 9 [Source:HGNC Symbol;Acc:HGNC:14973] && sp|Q9Y5X1|SNX9_HUMAN Sorting nexin-9 OS=Homo sapiens OX=9606 GN=SNX9 PE=1 SV=1 && -	6:157700387-157945077	11.3715	9.80009	10.8302	10.7219	11.2892	11.9391	9.86999	12.5188	9.89958
ENSG00000130363	1	RSPH3	radial spoke head 3 [Source:HGNC Symbol;Acc:HGNC:21054] && sp|Q86UC2|RSPH3_HUMAN Radial spoke head protein 3 homolog OS=Homo sapiens OX=9606 GN=RSPH3 PE=1 SV=1 && PF06098:Radial spoke protein 3	6:158972871-159000202	2.5975	2.17423	2.59507	4.9154	3.80459	3.01459	2.98602	2.72808	3.84422
ENSG00000130396	1	AFDN	afadin, adherens junction formation factor [Source:HGNC Symbol;Acc:HGNC:7137] && sp|P55196|AFAD_HUMAN Afadin OS=Homo sapiens OX=9606 GN=AFDN PE=1 SV=3 && PF00595:PDZ domain|PF01843:DIL domain|PF00788:Ras association (RalGDS/AF-6) domain|PF00498:FHA domain	6:167826893-167972023	28.3147	28.9023	31.6947	45.11	40.4388	36.765	40.1085	31.579	34.1397
ENSG00000130559	1	CAMSAP1	calmodulin regulated spectrin associated protein 1 [Source:HGNC Symbol;Acc:HGNC:19946] && sp|Q5T5Y3|CAMP1_HUMAN Calmodulin-regulated spectrin-associated protein 1 OS=Homo sapiens OX=9606 GN=CAMSAP1 PE=1 SV=2 && PF08683:Microtubule-binding calmodulin-regulated spectrin-associated|PF17095:Spectrin-binding region of Ca2+-Calmodulin|PF11971:CAMSAP CH domain	9:135808487-135907546	20.5113	14.1825	23.7149	29.9957	20.1029	19.384	19.521	16.6797	20.3922
ENSG00000130595	1	TNNT3	troponin T3, fast skeletal type [Source:HGNC Symbol;Acc:HGNC:11950] && sp|P45378|TNNT3_HUMAN Troponin T, fast skeletal muscle OS=Homo sapiens OX=9606 GN=TNNT3 PE=2 SV=3 && PF00992:Troponin	11:1919703-1938706	8.05337	4.64673	27.2574	24.4398	13.0023	9.07371	14.5087	14.8746	13.5239
ENSG00000130638	1	ATXN10	ataxin 10 [Source:HGNC Symbol;Acc:HGNC:10549] && sp|Q9UBB4|ATX10_HUMAN Ataxin-10 OS=Homo sapiens OX=9606 GN=ATXN10 PE=1 SV=1 && PF09759:Spinocerebellar ataxia type 10 protein domain	22:45671798-45845307	25.3911	26.7818	22.6919	30.0238	29.7494	25.8469	26.7649	21.5992	22.6542
ENSG00000130703	1	OSBPL2	oxysterol binding protein like 2 [Source:HGNC Symbol;Acc:HGNC:15761] && sp|Q9H1P3|OSBL2_HUMAN Oxysterol-binding protein-related protein 2 OS=Homo sapiens OX=9606 GN=OSBPL2 PE=1 SV=1 && -	20:62231922-62296213	13.9051	10.762	18.8457	20.6196	13.3229	19.3112	15.0729	14.645	20.4094
ENSG00000130764	1	LRRC47	leucine rich repeat containing 47 [Source:HGNC Symbol;Acc:HGNC:29207] && sp|Q8N1G4|LRC47_HUMAN Leucine-rich repeat-containing protein 47 OS=Homo sapiens OX=9606 GN=LRRC47 PE=1 SV=1 && -	1:3778559-3796498	12.2175	9.12039	13.3528	11.7275	12.826	12.0892	12.917	10.3264	11.5339
ENSG00000130818	1	ZNF426	zinc finger protein 426 [Source:HGNC Symbol;Acc:HGNC:20725] && sp|Q9BUY5|ZN426_HUMAN Zinc finger protein 426 OS=Homo sapiens OX=9606 GN=ZNF426 PE=1 SV=1 && PF00096:Zinc finger, C2H2 type|PF01352:KRAB box	19:9523223-9538645	4.586	6.20957	5.22674	7.03593	7.35548	5.91934	4.86907	5.59766	5.48787
ENSG00000130822	1	PNCK	pregnancy up-regulated nonubiquitous CaM kinase [Source:HGNC Symbol;Acc:HGNC:13415] && sp|Q6P2M8|KCC1B_HUMAN Calcium/calmodulin-dependent protein kinase type 1B OS=Homo sapiens OX=9606 GN=PNCK PE=2 SV=2 && -	X:153669733-153689010	1.53451	0.968241	2.84314	3.1332	2.71163	2.17307	2.51866	0.76832	1.54504
ENSG00000130826	1	DKC1	dyskerin pseudouridine synthase 1 [Source:HGNC Symbol;Acc:HGNC:2890] && sp|O00370|LORF2_HUMAN LINE-1 retrotransposable element ORF2 protein OS=Homo sapiens OX=9606 PE=1 SV=1 && -	X:154762742-154777689	9.70485	8.48659	9.84864	11.249	10.5359	8.98838	10.8513	7.96282	8.45253
ENSG00000130939	1	UBE4B	ubiquitination factor E4B [Source:HGNC Symbol;Acc:HGNC:12500] && sp|O95155|UBE4B_HUMAN Ubiquitin conjugation factor E4 B OS=Homo sapiens OX=9606 GN=UBE4B PE=1 SV=1 && PF10408:Ubiquitin elongating factor core|PF04564:U-box domain	1:10032832-10181239	27.8399	23.3486	27.8681	31.8848	32.9091	34.7805	27.9426	20.3096	24.1934
ENSG00000131013	1	PPIL4	peptidylprolyl isomerase like 4 [Source:HGNC Symbol;Acc:HGNC:15702] && sp|Q8WUA2|PPIL4_HUMAN Peptidyl-prolyl cis-trans isomerase-like 4 OS=Homo sapiens OX=9606 GN=PPIL4 PE=1 SV=1 && PF00160:Cyclophilin type peptidyl-prolyl cis-trans isomerase/CLD|PF00076:RNA recognition motif. (a.k.a. RRM, RBD, or RNP domain)	6:149504495-149546043	12.185	10.9812	7.67218	16.0986	14.9992	12.773	10.4083	9.50907	11.1546
ENSG00000131023	1	LATS1	large tumor suppressor kinase 1 [Source:HGNC Symbol;Acc:HGNC:6514] && sp|O95835|LATS1_HUMAN Serine/threonine-protein kinase LATS1 OS=Homo sapiens OX=9606 GN=LATS1 PE=1 SV=1 && PF00627:UBA/TS-N domain|PF00069:Protein kinase domain	6:149658153-149718105	14.3655	14.8068	12.3209	19.5428	17.6872	15.9797	13.5363	12.5405	11.4899
ENSG00000131263	1	RLIM	ring finger protein, LIM domain interacting [Source:HGNC Symbol;Acc:HGNC:13429] && sp|Q9NVW2|RNF12_HUMAN E3 ubiquitin-protein ligase RLIM OS=Homo sapiens OX=9606 GN=RLIM PE=1 SV=3 && -	X:74582976-74614624	8.88388	16.3478	10.4261	18.857	17.5966	13.337	11.5267	11.7309	11.6032
ENSG00000131370	1	SH3BP5	SH3 domain binding protein 5 [Source:HGNC Symbol;Acc:HGNC:10827] && sp|O60239|3BP5_HUMAN SH3 domain-binding protein 5 OS=Homo sapiens OX=9606 GN=SH3BP5 PE=1 SV=2 && PF05276:SH3 domain-binding protein 5 (SH3BP5)	3:15254353-15341368	12.07	8.98852	11.0829	12.4376	18.3949	12.4355	13.7413	14.763	8.38927
ENSG00000131378	1	RFTN1	raftlin, lipid raft linker 1 [Source:HGNC Symbol;Acc:HGNC:30278] && sp|Q14699|RFTN1_HUMAN Raftlin OS=Homo sapiens OX=9606 GN=RFTN1 PE=1 SV=4 && PF15250:Raftlin	3:16313574-16514026	8.50311	7.34157	10.2662	12.6708	11.4472	6.15906	9.2544	10.9405	7.31413
ENSG00000131389	1	SLC6A6	solute carrier family 6 member 6 [Source:HGNC Symbol;Acc:HGNC:11052] && sp|P31641|SC6A6_HUMAN Sodium- and chloride-dependent taurine transporter OS=Homo sapiens OX=9606 GN=SLC6A6 PE=1 SV=2 && -	3:14402576-14489349	8.42336	5.89282	12.6592	8.72121	14.2125	10.4623	10.8182	9.43587	7.2388
ENSG00000131503	1	ANKHD1	ankyrin repeat and KH domain containing 1 [Source:HGNC Symbol;Acc:HGNC:24714] && sp|Q8IWZ3|ANKH1_HUMAN Ankyrin repeat and KH domain-containing protein 1 OS=Homo sapiens OX=9606 GN=ANKHD1 PE=1 SV=1 && PF00013:KH domain|PF12796:Ankyrin repeats (3 copies)	5:140401814-140539856	32.9334	40.4883	32.2082	41.7683	46.5031	45.9311	37.2368	28.5079	28.8914
ENSG00000131725	1	WDR44	WD repeat domain 44 [Source:HGNC Symbol;Acc:HGNC:30512] && sp|Q5JSH3|WDR44_HUMAN WD repeat-containing protein 44 OS=Homo sapiens OX=9606 GN=WDR44 PE=1 SV=1 && -	X:118346073-118449961	4.67056	5.56516	5.85603	7.96285	7.31719	6.1797	6.46312	5.26804	5.98431
ENSG00000131791	1	PRKAB2	protein kinase AMP-activated non-catalytic subunit beta 2 [Source:HGNC Symbol;Acc:HGNC:9379] && sp|O43741|AAKB2_HUMAN 5'-AMP-activated protein kinase subunit beta-2 OS=Homo sapiens OX=9606 GN=PRKAB2 PE=1 SV=1 && PF04739:5'-AMP-activated protein kinase beta subunit, interaction domain|PF16561:Glycogen recognition site of AMP-activated protein kinase	1:147155106-147172550	7.74248	10.5729	8.19528	13.9799	10.6653	9.69692	9.09271	6.91081	8.58875
ENSG00000131844	1	MCCC2	methylcrotonyl-CoA carboxylase subunit 2 [Source:HGNC Symbol;Acc:HGNC:6937] && sp|Q9HCC0|MCCB_HUMAN Methylcrotonoyl-CoA carboxylase beta chain, mitochondrial OS=Homo sapiens OX=9606 GN=MCCC2 PE=1 SV=1 && PF01039:Carboxyl transferase domain	5:71579531-71658706	12.7129	11.7293	13.3625	16.5134	14.3593	13.2873	12.1133	13.0739	10.2432
ENSG00000131849	1	ZNF132	zinc finger protein 132 [Source:HGNC Symbol;Acc:HGNC:12916] && sp|P52740|ZN132_HUMAN Zinc finger protein 132 OS=Homo sapiens OX=9606 GN=ZNF132 PE=2 SV=2 && PF00096:Zinc finger, C2H2 type	19:58432814-58440153	3.33491	4.31481	5.31107	5.71362	6.00326	4.87396	3.04467	4.59273	5.2631
ENSG00000131966	1	ACTR10	actin related protein 10 [Source:HGNC Symbol;Acc:HGNC:17372] && sp|Q9NZ32|ARP10_HUMAN Actin-related protein 10 OS=Homo sapiens OX=9606 GN=ACTR10 PE=1 SV=1 && PF00022:Actin	14:58200080-58235636	17.2523	20.0452	14.5273	23.8448	22.9088	16.3033	20.4421	18.7967	19.1655
ENSG00000131979	1	GCH1	GTP cyclohydrolase 1 [Source:HGNC Symbol;Acc:HGNC:4193] && sp|P30793|GCH1_HUMAN GTP cyclohydrolase 1 OS=Homo sapiens OX=9606 GN=GCH1 PE=1 SV=1 && PF01227:GTP cyclohydrolase I	14:54842008-54902826	0.570449	1.39474	0.822944	1.51488	1.88328	1.40054	1.28941	1.00111	1.64696
ENSG00000132002	1	DNAJB1	DnaJ heat shock protein family (Hsp40) member B1 [Source:HGNC Symbol;Acc:HGNC:5270] && sp|P25685|DNJB1_HUMAN DnaJ homolog subfamily B member 1 OS=Homo sapiens OX=9606 GN=DNAJB1 PE=1 SV=4 && -	19:14514769-14560391	20.0093	58.21	44.4969	68.1154	171.405	56.4011	62.5612	23.9124	50.8921
ENSG00000132122	1	SPATA6	spermatogenesis associated 6 [Source:HGNC Symbol;Acc:HGNC:18309] && sp|Q9NWH7|SPAT6_HUMAN Spermatogenesis-associated protein 6 OS=Homo sapiens OX=9606 GN=SPATA6 PE=1 SV=1 && PF14909:Spermatogenesis-assoc protein 6	1:48295373-48472208	8.0208	8.68312	7.42398	12.3904	10.2701	10.8328	7.36425	8.72177	6.74071
ENSG00000132196	1	HSD17B7	hydroxysteroid 17-beta dehydrogenase 7 [Source:HGNC Symbol;Acc:HGNC:5215] && sp|P56937|DHB7_HUMAN 3-keto-steroid reductase/17-beta-hydroxysteroid dehydrogenase 7 OS=Homo sapiens OX=9606 GN=HSD17B7 PE=1 SV=1 && PF00106:short chain dehydrogenase	1:162790702-162812823	5.37444	6.02488	7.10781	7.21183	8.91932	6.86496	5.52696	4.92852	7.79982
ENSG00000132294	1	EFR3A	EFR3 homolog A [Source:HGNC Symbol;Acc:HGNC:28970] && sp|Q14156|EFR3A_HUMAN Protein EFR3 homolog A OS=Homo sapiens OX=9606 GN=EFR3A PE=1 SV=2 && -	8:131904093-132013642	8.66968	14.2995	8.39756	17.0955	15.5769	11.0138	8.80242	10.9084	8.41008
ENSG00000132305	1	IMMT	inner membrane mitochondrial protein [Source:HGNC Symbol;Acc:HGNC:6047] && sp|Q16891|MIC60_HUMAN MICOS complex subunit MIC60 OS=Homo sapiens OX=9606 GN=IMMT PE=1 SV=1 && PF09731:Mitochondrial inner membrane protein	2:86143932-86195472	12.444	12.1474	14.0284	17.3064	17.8819	13.7149	15.9961	13.3435	9.57238
ENSG00000132341	1	RAN	RAN, member RAS oncogene family [Source:HGNC Symbol;Acc:HGNC:9846] && sp|Q3T054|RAN_BOVIN GTP-binding nuclear protein Ran OS=Bos taurus OX=9913 GN=RAN PE=2 SV=3 && PF00071:Ras family	12:130872037-130877678	41.9214	60.7094	45.0532	71.2739	67.6259	35.6727	52.1111	49.9451	47.3769
ENSG00000132383	1	RPA1	replication protein A1 [Source:HGNC Symbol;Acc:HGNC:10289] && sp|P27694|RFA1_HUMAN Replication protein A 70 kDa DNA-binding subunit OS=Homo sapiens OX=9606 GN=RPA1 PE=1 SV=2 && PF16900:Replication protein A OB domain|PF08646:Replication factor-A C terminal domain|PF01336:OB-fold nucleic acid binding domain|PF04057:Replication factor-A protein 1, N-terminal domain	17:1829702-1900082	14.3539	14.9196	13.3311	15.8843	18.6812	15.8903	16.3141	13.0593	13.682
ENSG00000132405	1	TBC1D14	TBC1 domain family member 14 [Source:HGNC Symbol;Acc:HGNC:29246] && sp|Q9P2M4|TBC14_HUMAN TBC1 domain family member 14 OS=Homo sapiens OX=9606 GN=TBC1D14 PE=1 SV=3 && PF00566:Rab-GTPase-TBC domain	4:6909242-7033118	22.3387	12.3512	21.401	30.5861	22.2368	25.0135	19.7393	17.8645	24.8106
ENSG00000132406	1	TMEM128	transmembrane protein 128 [Source:HGNC Symbol;Acc:HGNC:28201] && sp|Q5BJH2|TM128_HUMAN Transmembrane protein 128 OS=Homo sapiens OX=9606 GN=TMEM128 PE=1 SV=2 && -	4:4235542-4248223	4.25757	11.1913	6.88384	8.91752	9.29272	6.04752	7.47395	7.82832	6.96387
ENSG00000132463	1	GRSF1	G-rich RNA sequence binding factor 1 [Source:HGNC Symbol;Acc:HGNC:4610] && sp|Q12849|GRSF1_HUMAN G-rich sequence factor 1 OS=Homo sapiens OX=9606 GN=GRSF1 PE=1 SV=3 && -	4:70815783-70839897	10.5974	9.16701	11.4626	19.5991	16.6095	10.2035	10.0619	10.6427	10.5429
ENSG00000132467	1	UTP3	UTP3 small subunit processome component [Source:HGNC Symbol;Acc:HGNC:24477] && sp|Q9NQZ2|SAS10_HUMAN Something about silencing protein 10 OS=Homo sapiens OX=9606 GN=UTP3 PE=1 SV=1 && PF04000:Sas10/Utp3/C1D family|PF09368:Sas10 C-terminal domain	4:70688532-70690551	4.68937	4.77456	5.55244	8.07451	6.79137	5.94547	5.49301	4.92075	6.88142
ENSG00000132603	1	NIP7	nucleolar pre-rRNA processing protein NIP7 [Source:HGNC Symbol;Acc:HGNC:24328] && sp|Q9Y221|NIP7_HUMAN 60S ribosome subunit biogenesis protein NIP7 homolog OS=Homo sapiens OX=9606 GN=NIP7 PE=1 SV=1 && -	16:69337996-69343106	3.406	3.70235	2.72964	4.76856	4.55147	1.99313	2.70695	2.94093	4.72597
ENSG00000132623	1	ANKEF1	ankyrin repeat and EF-hand domain containing 1 [Source:HGNC Symbol;Acc:HGNC:15803] && sp|Q9NU02|ANKE1_HUMAN Ankyrin repeat and EF-hand domain-containing protein 1 OS=Homo sapiens OX=9606 GN=ANKEF1 PE=1 SV=2 && PF12796:Ankyrin repeats (3 copies)|PF13637:Ankyrin repeats (many copies)	20:9986126-10058303	0.656873	1.00299	0.768147	2.17366	1.43761	0.607393	1.23034	0.725355	1.25416
ENSG00000132749	1	TESMIN	testis expressed metallothionein like protein [Source:HGNC Symbol;Acc:HGNC:7446] && sp|Q9Y4I5|MTL5_HUMAN Tesmin OS=Homo sapiens OX=9606 GN=TESMIN PE=1 SV=2 && -	11:68707440-68751520	2.7135	2.27881	2.70722	4.56005	5.00211	2.92878	3.82578	1.72616	2.06346
ENSG00000132823	1	OSER1	oxidative stress responsive serine rich 1 [Source:HGNC Symbol;Acc:HGNC:16105] && sp|Q9NX31|OSER1_HUMAN Oxidative stress-responsive serine-rich protein 1 OS=Homo sapiens OX=9606 GN=OSER1 PE=1 SV=2 && PF05604:Protein of unknown function (DUF776)	20:44195939-44210771	5.41783	10.5212	7.17369	10.6072	12.1258	7.76705	10.314	7.55436	9.94028
ENSG00000132842	1	AP3B1	adaptor related protein complex 3 subunit beta 1 [Source:HGNC Symbol;Acc:HGNC:566] && sp|O00203|AP3B1_HUMAN AP-3 complex subunit beta-1 OS=Homo sapiens OX=9606 GN=AP3B1 PE=1 SV=3 && PF14796:Clathrin-adaptor complex-3 beta-1 subunit C-terminal|PF01602:Adaptin N terminal region|PF14797:Serine-rich region of AP3B1, clathrin-adaptor complex	5:78000522-78294762	17.9767	20.3727	16.3931	22.1389	25.8799	21.1196	19.0727	20.0022	17.3681
ENSG00000132849	1	PATJ	PATJ crumbs cell polarity complex component [Source:HGNC Symbol;Acc:HGNC:28881] && sp|Q8NI35|INADL_HUMAN InaD-like protein OS=Homo sapiens OX=9606 GN=PATJ PE=1 SV=3 && -	1:61742477-62178675	17.1865	19.202	18.0108	34.3674	22.4233	19.807	20.2252	15.203	18.0971
ENSG00000132912	1	DCTN4	dynactin subunit 4 [Source:HGNC Symbol;Acc:HGNC:15518] && sp|Q9UJW0|DCTN4_HUMAN Dynactin subunit 4 OS=Homo sapiens OX=9606 GN=DCTN4 PE=1 SV=1 && PF05502:Dynactin p62 family	5:150708440-150759095	25.4297	19.1896	23.9999	30.1	28.8881	24.6233	24.9654	20.8555	18.4701
ENSG00000132932	1	ATP8A2	ATPase phospholipid transporting 8A2 [Source:HGNC Symbol;Acc:HGNC:13533] && sp|Q9NTI2|AT8A2_HUMAN Phospholipid-transporting ATPase IB OS=Homo sapiens OX=9606 GN=ATP8A2 PE=1 SV=3 && -	13:25371974-26025851	0.80023	1.00074	0.8638	0.427598	3.66235	1.88233	1.94578	1.17291	0.98424
ENSG00000132950	1	ZMYM5	zinc finger MYM-type containing 5 [Source:HGNC Symbol;Acc:HGNC:13029] && sp|Q9UJ78|ZMYM5_HUMAN Zinc finger MYM-type protein 5 OS=Homo sapiens OX=9606 GN=ZMYM5 PE=1 SV=4 && PF06467:MYM-type Zinc finger with FCS sequence motif	13:19823482-19863649	6.77925	7.83336	5.69994	10.1309	9.45233	6.6016	7.04985	7.09929	7.33597
ENSG00000132952	1	USPL1	ubiquitin specific peptidase like 1 [Source:HGNC Symbol;Acc:HGNC:20294] && sp|Q5W0Q7|USPL1_HUMAN SUMO-specific isopeptidase USPL1 OS=Homo sapiens OX=9606 GN=USPL1 PE=1 SV=1 && -	13:30617693-30660770	5.96167	11.4034	7.70464	14.4217	12.2884	7.60496	7.16817	6.68632	9.56508
ENSG00000133059	1	DSTYK	dual serine/threonine and tyrosine protein kinase [Source:HGNC Symbol;Acc:HGNC:29043] && sp|Q6XUX3|DUSTY_HUMAN Dual serine/threonine and tyrosine protein kinase OS=Homo sapiens OX=9606 GN=DSTYK PE=1 SV=2 && PF07714:Protein tyrosine kinase	1:205142505-205211702	8.54847	6.80673	7.49657	11.2283	9.76384	9.02661	7.51762	7.25453	9.08089
ENSG00000133103	1	COG6	component of oligomeric golgi complex 6 [Source:HGNC Symbol;Acc:HGNC:18621] && sp|Q9Y2V7|COG6_HUMAN Conserved oligomeric Golgi complex subunit 6 OS=Homo sapiens OX=9606 GN=COG6 PE=1 SV=2 && PF06419:Conserved oligomeric complex COG6	13:39655627-39791665	13.5181	17.9837	12.218	16.5282	21.4113	15.6787	14.1007	18.3752	13.6358
ENSG00000133106	1	EPSTI1	epithelial stromal interaction 1 [Source:HGNC Symbol;Acc:HGNC:16465] && sp|Q96J88|ESIP1_HUMAN Epithelial-stromal interaction protein 1 OS=Homo sapiens OX=9606 GN=EPSTI1 PE=1 SV=2 && -	13:42886388-42992271	1.02717	2.10674	1.14139	3.23479	2.22181	1.9007	2.46367	0.964596	0.825056
ENSG00000133114	1	GPALPP1	GPALPP motifs containing 1 [Source:HGNC Symbol;Acc:HGNC:20298] && sp|Q8IXQ4|GPAM1_HUMAN GPALPP motifs-containing protein 1 OS=Homo sapiens OX=9606 GN=GPALPP1 PE=1 SV=1 && -	13:44989529-45037669	9.21282	8.13261	7.31642	7.61764	9.72067	10.4651	5.99928	9.69531	8.02534
ENSG00000133131	1	MORC4	MORC family CW-type zinc finger 4 [Source:HGNC Symbol;Acc:HGNC:23485] && sp|Q8TE76|MORC4_HUMAN MORC family CW-type zinc finger protein 4 OS=Homo sapiens OX=9606 GN=MORC4 PE=1 SV=2 && PF17942:Morc6 ribosomal protein S5 domain 2-like|PF07496:CW-type Zinc Finger|PF13589:Histidine kinase-, DNA gyrase B-, and HSP90-like ATPase	X:106813871-107000212	7.92251	10.8861	9.3156	11.2301	11.4815	10.1871	10.5206	10.1946	9.38168
ENSG00000133134	1	BEX2	brain expressed X-linked 2 [Source:HGNC Symbol;Acc:HGNC:30933] && sp|Q9BXY8|BEX2_HUMAN Protein BEX2 OS=Homo sapiens OX=9606 GN=BEX2 PE=1 SV=1 && PF04538:Brain expressed X-linked like family	X:103309346-103311007	3.05495	4.32167	4.58775	6.28263	8.08591	5.20459	5.10576	3.67229	5.40069
ENSG00000133135	1	RNF128	ring finger protein 128 [Source:HGNC Symbol;Acc:HGNC:21153] && sp|Q8TEB7|RN128_HUMAN E3 ubiquitin-protein ligase RNF128 OS=Homo sapiens OX=9606 GN=RNF128 PE=1 SV=1 && PF13639:Ring finger domain	X:106693794-106797016	0.660868	0.925416	1.62995	4.29866	2.18505	1.31004	2.40652	0.819744	2.31741
ENSG00000133193	1	FAM104A	family with sequence similarity 104 member A [Source:HGNC Symbol;Acc:HGNC:25918] && sp|Q969W3|F104A_HUMAN Protein FAM104A OS=Homo sapiens OX=9606 GN=FAM104A PE=1 SV=2 && -	17:73207353-73236753	6.17947	7.78873	6.38973	9.9608	8.96031	7.73756	7.40953	6.49807	6.76685
ENSG00000133313	1	CNDP2	carnosine dipeptidase 2 [Source:HGNC Symbol;Acc:HGNC:24437] && sp|Q96KP4|CNDP2_HUMAN Cytosolic non-specific dipeptidase OS=Homo sapiens OX=9606 GN=CNDP2 PE=1 SV=2 && -	18:74495816-74523454	14.5773	16.4508	30.7696	26.3341	22.0671	23.704	29.4196	15.0886	20.5574
ENSG00000133318	1	RTN3	reticulon 3 [Source:HGNC Symbol;Acc:HGNC:10469] && sp|O95197|RTN3_HUMAN Reticulon-3 OS=Homo sapiens OX=9606 GN=RTN3 PE=1 SV=2 && PF02453:Reticulon	11:63681446-63759891	19.5353	19.9618	19.8756	26.3634	25.543	26.3217	24.0522	19.8754	19.9135
ENSG00000133398	1	MED10	mediator complex subunit 10 [Source:HGNC Symbol;Acc:HGNC:28760] && sp|Q3ZCF2|MED10_BOVIN Mediator of RNA polymerase II transcription subunit 10 OS=Bos taurus OX=9913 GN=MED10 PE=2 SV=1 && PF09748:Transcription factor subunit Med10 of Mediator complex	5:6371874-6378571	8.99105	13.8831	15.0492	18.8974	15.603	13.2695	15.8558	12.9691	13.8952
ENSG00000133401	1	PDZD2	PDZ domain containing 2 [Source:HGNC Symbol;Acc:HGNC:18486] && sp|O15018|PDZD2_HUMAN PDZ domain-containing protein 2 OS=Homo sapiens OX=9606 GN=PDZD2 PE=1 SV=4 && -	5:31639131-32110932	14.8552	14.275	19.9866	37.1335	23.2056	15.0783	24.6122	12.5335	28.9998
ENSG00000133606	1	MKRN1	makorin ring finger protein 1 [Source:HGNC Symbol;Acc:HGNC:7112] && sp|Q9UHC7|MKRN1_HUMAN E3 ubiquitin-protein ligase makorin-1 OS=Homo sapiens OX=9606 GN=MKRN1 PE=1 SV=3 && PF18044:CCCH-type zinc finger|PF00097:Zinc finger, C3HC4 type (RING finger)	7:140453033-140479536	15.3689	19.6672	16.7676	27.5465	25.6234	20.1206	16.5124	17.9526	19.7774
ENSG00000133639	1	BTG1	BTG anti-proliferation factor 1 [Source:HGNC Symbol;Acc:HGNC:1130] && sp|P62324|BTG1_HUMAN Protein BTG1 OS=Homo sapiens OX=9606 GN=BTG1 PE=1 SV=1 && PF07742:BTG family	12:92140278-92145846	15.3403	16.9376	14.7835	26.678	35.1642	18.1066	22.0509	17.7845	20.5037
ENSG00000133678	1	TMEM254	transmembrane protein 254 [Source:HGNC Symbol;Acc:HGNC:25804] && sp|Q8TBM7|TM254_HUMAN Transmembrane protein 254 OS=Homo sapiens OX=9606 GN=TMEM254 PE=1 SV=1 && -	10:80078646-80092557	9.14485	7.11676	8.56465	18.8533	13.5617	8.90016	15.6027	7.50955	12.047
ENSG00000133703	1	KRAS	KRAS proto-oncogene, GTPase [Source:HGNC Symbol;Acc:HGNC:6407] && sp|P01116|RASK_HUMAN GTPase KRas OS=Homo sapiens OX=9606 GN=KRAS PE=1 SV=1 && -	12:25205246-25250936	8.32316	9.99743	11.4043	23.3178	9.95463	12.0654	10.6662	8.86614	6.21493
ENSG00000133773	1	CCDC59	coiled-coil domain containing 59 [Source:HGNC Symbol;Acc:HGNC:25005] && sp|Q9P031|TAP26_HUMAN Thyroid transcription factor 1-associated protein 26 OS=Homo sapiens OX=9606 GN=CCDC59 PE=1 SV=2 && -	12:82223681-82358805	3.77548	7.97543	6.89926	11.2782	9.77289	5.93228	5.85605	4.5856	6.28916
ENSG00000133789	1	SWAP70	switching B cell complex subunit SWAP70 [Source:HGNC Symbol;Acc:HGNC:17070] && sp|Q9UH65|SWP70_HUMAN Switch-associated protein 70 OS=Homo sapiens OX=9606 GN=SWAP70 PE=1 SV=1 && PF00169:PH domain	11:9664077-9752993	6.87679	12.8929	9.64413	18.673	18.2688	13.7367	13.916	10.4052	10.9259
ENSG00000133794	1	ARNTL	aryl hydrocarbon receptor nuclear translocator like [Source:HGNC Symbol;Acc:HGNC:701] && sp|O00327|BMAL1_HUMAN Aryl hydrocarbon receptor nuclear translocator-like protein 1 OS=Homo sapiens OX=9606 GN=ARNTL PE=1 SV=2 && -	11:13276652-13387266	3.52403	5.70709	6.17934	6.48994	6.43127	5.62753	6.01263	4.76937	5.67573
ENSG00000133818	1	RRAS2	RAS related 2 [Source:HGNC Symbol;Acc:HGNC:17271] && sp|P62070|RRAS2_HUMAN Ras-related protein R-Ras2 OS=Homo sapiens OX=9606 GN=RRAS2 PE=1 SV=1 && PF00071:Ras family	11:14277922-14364506	7.69414	9.24722	6.56242	11.2612	9.47503	6.85801	9.01034	6.73299	6.19433
ENSG00000133872	1	SARAF	store-operated calcium entry associated regulatory factor [Source:HGNC Symbol;Acc:HGNC:28789] && sp|Q96BY9|SARAF_HUMAN Store-operated calcium entry-associated regulatory factor OS=Homo sapiens OX=9606 GN=SARAF PE=1 SV=1 && PF06682:SOCE-associated regulatory factor of calcium homoeostasis	8:30063003-30083208	25.1978	20.3852	30.2759	32.8192	37.0869	27.5947	30.246	23.9427	29.2497
ENSG00000133943	1	DGLUCY	D-glutamate cyclase [Source:HGNC Symbol;Acc:HGNC:20498] && sp|Q7Z3D6|GLUCM_HUMAN D-glutamate cyclase, mitochondrial OS=Homo sapiens OX=9606 GN=DGLUCY PE=1 SV=2 && PF07286:Protein of unknown function (DUF1445)|PF14336:Domain of unknown function (DUF4392)	14:91060333-91225632	18.2951	12.6731	21.7938	16.4681	20.8337	20.0006	21.0721	17.2904	15.5796
ENSG00000133983	1	COX16	cytochrome c oxidase assembly factor COX16 [Source:HGNC Symbol;Acc:HGNC:20213] && sp|Q9P0S2|COX16_HUMAN Cytochrome c oxidase assembly protein COX16 homolog, mitochondrial OS=Homo sapiens OX=9606 GN=COX16 PE=1 SV=1 && PF14138:Cytochrome c oxidase assembly protein COX16	14:70325081-70416984	5.16469	11.8855	5.85876	11.679	10.2866	5.07282	10.9407	6.4837	8.27
ENSG00000133997	1	MED6	mediator complex subunit 6 [Source:HGNC Symbol;Acc:HGNC:19970] && sp|O75586|MED6_HUMAN Mediator of RNA polymerase II transcription subunit 6 OS=Homo sapiens OX=9606 GN=MED6 PE=1 SV=2 && PF04934:MED6 mediator sub complex component	14:70581257-70600690	15.3669	17.6637	16.0215	19.1742	22.6972	21.1392	17.3453	16.3854	11.9089
ENSG00000134001	1	EIF2S1	eukaryotic translation initiation factor 2 subunit alpha [Source:HGNC Symbol;Acc:HGNC:3265] && sp|P05198|IF2A_HUMAN Eukaryotic translation initiation factor 2 subunit 1 OS=Homo sapiens OX=9606 GN=EIF2S1 PE=1 SV=3 && PF00575:S1 RNA binding domain|PF07541:Eukaryotic translation initiation factor 2 alpha subunit	14:67360328-67386516	11.8932	12.2146	8.51315	14.1795	15.1605	9.8858	11.65	11.0705	13.5316
ENSG00000134046	1	MBD2	methyl-CpG binding domain protein 2 [Source:HGNC Symbol;Acc:HGNC:6917] && sp|Q9UBB5|MBD2_HUMAN Methyl-CpG-binding domain protein 2 OS=Homo sapiens OX=9606 GN=MBD2 PE=1 SV=1 && PF14048:C-terminal domain of methyl-CpG binding protein 2 and 3|PF16564:p55-binding region of Methyl-CpG-binding domain proteins MBD|PF01429:Methyl-CpG binding domain	18:54151606-54224669	12.6117	13.5818	13.4957	20.3058	17.2961	14.7991	15.1787	12.1979	12.4562
ENSG00000134058	1	CDK7	cyclin dependent kinase 7 [Source:HGNC Symbol;Acc:HGNC:1778] && sp|P50613|CDK7_HUMAN Cyclin-dependent kinase 7 OS=Homo sapiens OX=9606 GN=CDK7 PE=1 SV=1 && PF00069:Protein kinase domain	5:69234795-69277430	2.44422	5.07592	2.47317	4.59424	4.97734	4.88262	4.17997	3.46651	3.4015
ENSG00000134077	1	THUMPD3	THUMP domain containing 3 [Source:HGNC Symbol;Acc:HGNC:24493] && sp|Q9BV44|THUM3_HUMAN THUMP domain-containing protein 3 OS=Homo sapiens OX=9606 GN=THUMPD3 PE=1 SV=1 && -	3:9362971-9386791	6.64462	8.00336	6.37106	8.843	10.9586	5.91556	7.76443	6.7716	5.72212
ENSG00000134086	1	VHL	von Hippel-Lindau tumor suppressor [Source:HGNC Symbol;Acc:HGNC:12687] && sp|P40337|VHL_HUMAN von Hippel-Lindau disease tumor suppressor OS=Homo sapiens OX=9606 GN=VHL PE=1 SV=2 && PF17211:VHL box domain|PF01847:VHL beta domain	3:10141778-10153667	8.55612	13.17	9.99097	11.5999	13.8684	9.72009	14.0739	9.72457	6.73763
ENSG00000134109	1	EDEM1	ER degradation enhancing alpha-mannosidase like protein 1 [Source:HGNC Symbol;Acc:HGNC:18967] && sp|Q92611|EDEM1_HUMAN ER degradation-enhancing alpha-mannosidase-like protein 1 OS=Homo sapiens OX=9606 GN=EDEM1 PE=1 SV=1 && PF01532:Glycosyl hydrolase family 47	3:5187646-5219958	8.24343	6.05245	7.07393	7.47807	8.16672	7.7695	6.81692	7.06624	7.73994
ENSG00000134186	1	PRPF38B	pre-mRNA processing factor 38B [Source:HGNC Symbol;Acc:HGNC:25512] && sp|Q5VTL8|PR38B_HUMAN Pre-mRNA-splicing factor 38B OS=Homo sapiens OX=9606 GN=PRPF38B PE=1 SV=1 && PF03371:PRP38 family	1:108692310-108702928	7.181	5.21859	6.80535	8.57077	8.54788	6.46573	4.2829	8.13858	8.06942
ENSG00000134294	1	SLC38A2	solute carrier family 38 member 2 [Source:HGNC Symbol;Acc:HGNC:13448] && sp|Q96QD8|S38A2_HUMAN Sodium-coupled neutral amino acid transporter 2 OS=Homo sapiens OX=9606 GN=SLC38A2 PE=1 SV=2 && PF01490:Transmembrane amino acid transporter protein	12:46358188-46372773	95.2621	157.711	139.648	271.514	210.762	118.448	105.592	122.919	124.572
ENSG00000134308	1	YWHAQ	tyrosine 3-monooxygenase/tryptophan 5-monooxygenase activation protein theta [Source:HGNC Symbol;Acc:HGNC:12854] && sp|Q3SZI4|1433T_BOVIN 14-3-3 protein theta OS=Bos taurus OX=9913 GN=YWHAQ PE=1 SV=1 && PF00244:14-3-3 protein	2:9583967-9630997	63.718	87.3079	55.2549	104.421	101.154	68.8886	78.6031	71.0142	90.2591
ENSG00000134440	1	NARS1	asparaginyl-tRNA synthetase 1 [Source:HGNC Symbol;Acc:HGNC:7643] && sp|O43776|SYNC_HUMAN Asparagine--tRNA ligase, cytoplasmic OS=Homo sapiens OX=9606 GN=NARS1 PE=1 SV=1 && PF01336:OB-fold nucleic acid binding domain|PF00152:tRNA synthetases class II (D, K and N)	18:57600656-57622213	16.1033	25.541	16.0465	26.7719	23.667	16.3956	19.7813	19.8544	21.8981
ENSG00000134444	1	RELCH	RAB11 binding and LisH domain, coiled-coil and HEAT repeat containing [Source:HGNC Symbol;Acc:HGNC:29289] && sp|Q9P260|RELCH_HUMAN RAB11-binding protein RELCH OS=Homo sapiens OX=9606 GN=RELCH PE=1 SV=2 && -	18:62187255-62310249	19.3153	27.4279	29.9252	59.8178	36.3791	30.8017	26.5146	25.1489	26.8896
ENSG00000134490	1	TMEM241	transmembrane protein 241 [Source:HGNC Symbol;Acc:HGNC:31723] && sp|Q24JQ0|TM241_HUMAN Transmembrane protein 241 OS=Homo sapiens OX=9606 GN=TMEM241 PE=1 SV=1 && -	18:23197144-23437961	4.18289	3.75489	3.54047	5.16529	3.71308	5.43243	4.46324	4.02953	4.10437
ENSG00000134597	1	RBMX2	RNA binding motif protein X-linked 2 [Source:HGNC Symbol;Acc:HGNC:24282] && sp|Q9Y388|RBMX2_HUMAN RNA-binding motif protein, X-linked 2 OS=Homo sapiens OX=9606 GN=RBMX2 PE=1 SV=2 && PF00076:RNA recognition motif. (a.k.a. RRM, RBD, or RNP domain)	X:130401987-130413656	7.20188	5.35539	4.5559	7.59432	9.03893	7.31886	6.82868	5.43515	5.11099
ENSG00000134602	1	STK26	serine/threonine kinase 26 [Source:HGNC Symbol;Acc:HGNC:18174] && sp|Q9P289|STK26_HUMAN Serine/threonine-protein kinase 26 OS=Homo sapiens OX=9606 GN=STK26 PE=1 SV=2 && PF00069:Protein kinase domain	X:132023302-132075943	7.59718	7.4713	7.16863	18.6925	17.5535	12.2325	10.3943	8.62708	10.481
ENSG00000134709	1	HOOK1	hook microtubule tethering protein 1 [Source:HGNC Symbol;Acc:HGNC:19884] && sp|Q9UJC3|HOOK1_HUMAN Protein Hook homolog 1 OS=Homo sapiens OX=9606 GN=HOOK1 PE=1 SV=2 && PF05622:HOOK protein	1:59814786-59876322	5.60241	9.38866	8.81852	19.2253	13.0644	9.5812	8.3352	5.21502	11.3643
ENSG00000134755	1	DSC2	desmocollin 2 [Source:HGNC Symbol;Acc:HGNC:3036] && sp|Q02487|DSC2_HUMAN Desmocollin-2 OS=Homo sapiens OX=9606 GN=DSC2 PE=1 SV=1 && PF00028:Cadherin domain|PF08758:Cadherin prodomain like	18:31058840-31102522	37.5925	59.8569	86.6211	280.341	245.781	60.8675	89.0528	68.0332	135.113
ENSG00000134757	1	DSG3	desmoglein 3 [Source:HGNC Symbol;Acc:HGNC:3050] && sp|P32926|DSG3_HUMAN Desmoglein-3 OS=Homo sapiens OX=9606 GN=DSG3 PE=1 SV=2 && PF00028:Cadherin domain	18:31447741-31478702	57.346	74.8061	122.753	312.137	161.767	99.0439	155.277	98.7989	205.518
ENSG00000134762	1	DSC3	desmocollin 3 [Source:HGNC Symbol;Acc:HGNC:3037] && sp|Q14574|DSC3_HUMAN Desmocollin-3 OS=Homo sapiens OX=9606 GN=DSC3 PE=1 SV=3 && PF08758:Cadherin prodomain like|PF00028:Cadherin domain|PF01049:Cadherin cytoplasmic region	18:30989365-31042815	32.3826	30.2528	42.8506	111.745	62.482	40.8285	50.2451	47.0138	82.1436
ENSG00000134765	1	DSC1	desmocollin 1 [Source:HGNC Symbol;Acc:HGNC:3035] && sp|Q08554|DSC1_HUMAN Desmocollin-1 OS=Homo sapiens OX=9606 GN=DSC1 PE=1 SV=2 && PF00028:Cadherin domain|PF08758:Cadherin prodomain like	18:31129236-31162856	0.779138	1.75739	1.58476	4.14591	3.69023	2.81906	3.62382	1.5782	2.68043
ENSG00000134851	1	TMEM165	transmembrane protein 165 [Source:HGNC Symbol;Acc:HGNC:30760] && sp|Q9HC07|TM165_HUMAN Transmembrane protein 165 OS=Homo sapiens OX=9606 GN=TMEM165 PE=1 SV=1 && PF01169:Uncharacterized protein family UPF0016	4:55395957-55453397	35.527	46.5077	52.8365	54.9774	31.2148	58.4222	42.438	43.1717	53.8425
ENSG00000134899	1	ERCC5	ERCC excision repair 5, endonuclease [Source:HGNC Symbol;Acc:HGNC:3437] && sp|P28715|ERCC5_HUMAN DNA excision repair protein ERCC-5 OS=Homo sapiens OX=9606 GN=ERCC5 PE=1 SV=3 && -	13:102845831-102875995	13.866	10.6413	17.1721	24.4938	25.0296	17.976	16.6889	14.9597	16.135
ENSG00000134909	1	ARHGAP32	Rho GTPase activating protein 32 [Source:HGNC Symbol;Acc:HGNC:17399] && sp|A7KAX9|RHG32_HUMAN Rho GTPase-activating protein 32 OS=Homo sapiens OX=9606 GN=ARHGAP32 PE=1 SV=1 && PF14604:Variant SH3 domain|PF00620:RhoGAP domain	11:128965060-129279324	21.4954	18.5188	20.029	29.9365	23.7385	21.1112	19.51	17.3825	19.902
ENSG00000134970	1	TMED7	transmembrane p24 trafficking protein 7 [Source:HGNC Symbol;Acc:HGNC:24253] && sp|Q9Y3B3|TMED7_HUMAN Transmembrane emp24 domain-containing protein 7 OS=Homo sapiens OX=9606 GN=TMED7 PE=1 SV=2 && PF01105:emp24/gp25L/p24 family/GOLD	5:115613210-115632992	11.5822	18.5582	13.9492	22.1638	21.2736	13.7867	17.4498	17.2802	17.3262
ENSG00000134986	1	NREP	neuronal regeneration related protein [Source:HGNC Symbol;Acc:HGNC:16834] && sp|Q16612|NREP_HUMAN Neuronal regeneration-related protein OS=Homo sapiens OX=9606 GN=NREP PE=1 SV=1 && -	5:111662621-111997464	89.99	118.795	85.0415	127.292	150.981	91.7252	97.0824	114.375	86.4611
ENSG00000135018	1	UBQLN1	ubiquilin 1 [Source:HGNC Symbol;Acc:HGNC:12508] && sp|Q9UMX0|UBQL1_HUMAN Ubiquilin-1 OS=Homo sapiens OX=9606 GN=UBQLN1 PE=1 SV=2 && -	9:83659968-83707958	17.1894	21.2731	17.2606	31.3687	25.4394	20.0846	17.3712	19.9163	16.4551
ENSG00000135070	1	ISCA1	iron-sulfur cluster assembly 1 [Source:HGNC Symbol;Acc:HGNC:28660] && sp|Q3SZG8|ISCA1_BOVIN Iron-sulfur cluster assembly 1 homolog, mitochondrial OS=Bos taurus OX=9913 GN=ISCA1 PE=2 SV=1 && PF01521:Iron-sulphur cluster biosynthesis	9:86264546-86283102	4.8189	6.63028	7.06989	7.80919	10.6774	5.85264	7.65152	6.71561	6.34755
ENSG00000135093	1	USP30	ubiquitin specific peptidase 30 [Source:HGNC Symbol;Acc:HGNC:20065] && sp|Q70CQ3|UBP30_HUMAN Ubiquitin carboxyl-terminal hydrolase 30 OS=Homo sapiens OX=9606 GN=USP30 PE=1 SV=1 && PF00443:Ubiquitin carboxyl-terminal hydrolase	12:109023089-109088023	5.51308	3.76911	3.95669	4.82554	6.10346	8.10082	6.31665	5.13804	3.95383
ENSG00000135108	1	FBXO21	F-box protein 21 [Source:HGNC Symbol;Acc:HGNC:13592] && sp|Q5R5S1|FBX21_PONAB F-box only protein 21 OS=Pongo abelii OX=9601 GN=FBXO21 PE=2 SV=1 && -	12:117141991-117190470	10.2709	16.3386	10.979	14.0234	13.0647	15.7952	12.6138	10.5171	14.596
ENSG00000135211	1	TMEM60	transmembrane protein 60 [Source:HGNC Symbol;Acc:HGNC:21754] && sp|Q9H2L4|TMM60_HUMAN Transmembrane protein 60 OS=Homo sapiens OX=9606 GN=TMEM60 PE=1 SV=1 && PF10269:Transmembrane Fragile-X-F protein	7:77793728-77798434	3.20573	6.9817	2.88133	7.62987	5.4098	3.55437	4.42868	4.46381	4.6584
ENSG00000135226	1	UGT2B28	UDP glucuronosyltransferase family 2 member B28 [Source:HGNC Symbol;Acc:HGNC:13479] && sp|Q9BY64|UDB28_HUMAN UDP-glucuronosyltransferase 2B28 OS=Homo sapiens OX=9606 GN=UGT2B28 PE=1 SV=1 && PF00201:UDP-glucoronosyl and UDP-glucosyl transferase	4:69280475-69343674	0	0.612774	0.377101	3.00921	0.693782	0.175052	0.274749	0.429561	0.439054
ENSG00000135250	1	SRPK2	SRSF protein kinase 2 [Source:HGNC Symbol;Acc:HGNC:11306] && sp|P78362|SRPK2_HUMAN SRSF protein kinase 2 OS=Homo sapiens OX=9606 GN=SRPK2 PE=1 SV=3 && PF00069:Protein kinase domain	7:105110704-105399308	23.4744	19.8016	17.8727	24.6967	22.4629	26.3094	19.8146	19.5748	21.2379
ENSG00000135272	1	MDFIC	MyoD family inhibitor domain containing [Source:HGNC Symbol;Acc:HGNC:28870] && sp|Q9P1T7|MDFIC_HUMAN MyoD family inhibitor domain-containing protein OS=Homo sapiens OX=9606 GN=MDFIC PE=1 SV=2 && -	7:114922094-115019917	7.58423	10.5224	8.24413	18.2069	13.3662	14.0884	11.4889	9.52942	9.56136
ENSG00000135297	1	MTO1	mitochondrial tRNA translation optimization 1 [Source:HGNC Symbol;Acc:HGNC:19261] && sp|Q9Y2Z2|MTO1_HUMAN Protein MTO1 homolog, mitochondrial OS=Homo sapiens OX=9606 GN=MTO1 PE=1 SV=2 && PF13932:GidA associated domain|PF01134:Glucose inhibited division protein A	6:73461578-73509236	4.55438	2.64083	3.084	4.69572	4.4692	4.62195	3.56838	3.47705	3.44967
ENSG00000135316	1	SYNCRIP	synaptotagmin binding cytoplasmic RNA interacting protein [Source:HGNC Symbol;Acc:HGNC:16918] && sp|O60506|HNRPQ_HUMAN Heterogeneous nuclear ribonucleoprotein Q OS=Homo sapiens OX=9606 GN=SYNCRIP PE=1 SV=2 && -	6:85607779-85644063	17.0334	15.9705	13.9137	21.3712	21.7074	14.6691	14.149	13.4551	14.438
ENSG00000135317	1	SNX14	sorting nexin 14 [Source:HGNC Symbol;Acc:HGNC:14977] && sp|Q9Y5W7|SNX14_HUMAN Sorting nexin-14 OS=Homo sapiens OX=9606 GN=SNX14 PE=1 SV=3 && -	6:85504776-85594156	14.4437	14.3819	14.076	19.1863	18.6426	14.9315	13.7902	17.1127	12.3988
ENSG00000135334	1	AKIRIN2	akirin 2 [Source:HGNC Symbol;Acc:HGNC:21407] && sp|Q53H80|AKIR2_HUMAN Akirin-2 OS=Homo sapiens OX=9606 GN=AKIRIN2 PE=1 SV=2 && -	6:87674860-87702233	13.7507	15.0485	21.1622	20.5223	21.6154	17.8742	20.1729	13.2922	16.6218
ENSG00000135362	1	PRR5L	proline rich 5 like [Source:HGNC Symbol;Acc:HGNC:25878] && sp|Q6MZQ0|PRR5L_HUMAN Proline-rich protein 5-like OS=Homo sapiens OX=9606 GN=PRR5L PE=1 SV=2 && -	11:36296288-36465204	6.85826	2.60367	3.18648	5.42553	7.31078	4.60984	3.98188	3.41321	6.16993
ENSG00000135374	1	ELF5	E74 like ETS transcription factor 5 [Source:HGNC Symbol;Acc:HGNC:3320] && sp|Q9UKW6|ELF5_HUMAN ETS-related transcription factor Elf-5 OS=Homo sapiens OX=9606 GN=ELF5 PE=1 SV=2 && PF02198:Sterile alpha motif (SAM)/Pointed domain|PF00178:Ets-domain	11:34478791-34525193	8.22624	11.7409	16.0091	35.4862	21.8491	13.62	20.0323	11.6885	26.1794
ENSG00000135378	1	PRRG4	proline rich and Gla domain 4 [Source:HGNC Symbol;Acc:HGNC:30799] && sp|Q9BZD6|TMG4_HUMAN Transmembrane gamma-carboxyglutamic acid protein 4 OS=Homo sapiens OX=9606 GN=PRRG4 PE=1 SV=1 && -	11:32829927-32858120	6.36083	9.51221	13.3206	27.3452	16.1946	10.8306	14.5738	6.56926	12.9213
ENSG00000135503	1	ACVR1B	activin A receptor type 1B [Source:HGNC Symbol;Acc:HGNC:172] && sp|P36896|ACV1B_HUMAN Activin receptor type-1B OS=Homo sapiens OX=9606 GN=ACVR1B PE=1 SV=1 && PF00069:Protein kinase domain|PF08515:Transforming growth factor beta type I GS-motif|PF01064:Activin types I and II receptor domain	12:51951699-51997078	14.5269	11.5882	17.398	27.6913	20.7977	20.2816	17.9945	12.7	20.1079
ENSG00000135605	1	TEC	tec protein tyrosine kinase [Source:HGNC Symbol;Acc:HGNC:11719] && sp|P42680|TEC_HUMAN Tyrosine-protein kinase Tec OS=Homo sapiens OX=9606 GN=TEC PE=1 SV=2 && PF07714:Protein tyrosine kinase|PF00017:SH2 domain|PF00779:BTK motif|PF00018:SH3 domain|PF00169:PH domain	4:48135783-48269838	1.16279	1.97968	2.43453	4.97551	3.30242	2.7288	2.42307	3.27849	2.7757
ENSG00000135776	1	ABCB10	ATP binding cassette subfamily B member 10 [Source:HGNC Symbol;Acc:HGNC:41] && sp|Q9NRK6|ABCBA_HUMAN ATP-binding cassette sub-family B member 10, mitochondrial OS=Homo sapiens OX=9606 GN=ABCB10 PE=1 SV=2 && PF00005:ABC transporter|PF00664:ABC transporter transmembrane region	1:229516582-229558707	5.84849	5.82939	6.41057	6.24962	6.45463	5.60269	6.06408	6.88088	5.18753
ENSG00000135823	1	STX6	syntaxin 6 [Source:HGNC Symbol;Acc:HGNC:11441] && sp|O43752|STX6_HUMAN Syntaxin-6 OS=Homo sapiens OX=9606 GN=STX6 PE=1 SV=1 && -	1:180972712-181023121	8.70711	8.28565	9.41577	10.6477	8.00659	10.1851	9.36352	8.57865	8.55734
ENSG00000135870	1	RC3H1	ring finger and CCCH-type domains 1 [Source:HGNC Symbol;Acc:HGNC:29434] && sp|Q5TC82|RC3H1_HUMAN Roquin-1 OS=Homo sapiens OX=9606 GN=RC3H1 PE=1 SV=1 && -	1:173931084-174022357	11.0924	7.85505	9.37851	11.5111	9.26704	9.48404	8.53724	9.77722	9.18916
ENSG00000135899	1	SP110	SP110 nuclear body protein [Source:HGNC Symbol;Acc:HGNC:5401] && sp|Q9HB58|SP110_HUMAN Sp110 nuclear body protein OS=Homo sapiens OX=9606 GN=SP110 PE=1 SV=5 && -	2:230165186-230225729	3.24354	2.12088	4.17689	5.32092	4.93415	5.37927	4.98136	5.20944	3.11795
ENSG00000135900	1	MRPL44	mitochondrial ribosomal protein L44 [Source:HGNC Symbol;Acc:HGNC:16650] && sp|Q9H9J2|RM44_HUMAN 39S ribosomal protein L44, mitochondrial OS=Homo sapiens OX=9606 GN=MRPL44 PE=1 SV=1 && -	2:223957463-223967714	6.66887	7.27084	6.02524	11.4043	10.4515	7.47667	9.03549	6.43235	7.52903
ENSG00000135913	1	USP37	ubiquitin specific peptidase 37 [Source:HGNC Symbol;Acc:HGNC:20063] && sp|Q86T82|UBP37_HUMAN Ubiquitin carboxyl-terminal hydrolase 37 OS=Homo sapiens OX=9606 GN=USP37 PE=1 SV=2 && -	2:218450251-218568351	9.16761	10.0237	7.01364	11.7662	12.6128	9.73984	7.16232	7.71588	8.26771
ENSG00000135951	1	TSGA10	testis specific 10 [Source:HGNC Symbol;Acc:HGNC:14927] && sp|Q9BZW7|TSG10_HUMAN Testis-specific gene 10 protein OS=Homo sapiens OX=9606 GN=TSGA10 PE=1 SV=1 && -	2:98997261-99154964	3.28579	6.48961	4.86067	8.82882	5.56283	6.70908	5.06551	5.24458	5.42103
ENSG00000135966	1	TGFBRAP1	transforming growth factor beta receptor associated protein 1 [Source:HGNC Symbol;Acc:HGNC:16836] && sp|Q8WUH2|TGFA1_HUMAN Transforming growth factor-beta receptor-associated protein 1 OS=Homo sapiens OX=9606 GN=TGFBRAP1 PE=1 SV=1 && -	2:105264391-105329735	4.86747	4.1914	5.65334	5.8648	6.46769	4.94638	5.43689	4.41991	5.12113
ENSG00000135968	1	GCC2	GRIP and coiled-coil domain containing 2 [Source:HGNC Symbol;Acc:HGNC:23218] && sp|Q8IWJ2|GCC2_HUMAN GRIP and coiled-coil domain-containing protein 2 OS=Homo sapiens OX=9606 GN=GCC2 PE=1 SV=4 && -	2:108449107-108509415	12.0129	14.0952	12.1465	15.0471	17.6218	13.2824	12.5931	14.005	14.7391
ENSG00000135974	1	C2orf49	chromosome 2 open reading frame 49 [Source:HGNC Symbol;Acc:HGNC:28772] && sp|Q9BVC5|ASHWN_HUMAN Ashwin OS=Homo sapiens OX=9606 GN=C2orf49 PE=1 SV=1 && PF15323:Developmental protein	2:105337532-105349211	5.22482	4.90934	4.74073	7.91402	7.59911	4.39798	5.59416	5.83228	5.43213
ENSG00000136051	1	WASHC4	WASH complex subunit 4 [Source:HGNC Symbol;Acc:HGNC:29174] && sp|Q2M389|WASC4_HUMAN WASH complex subunit 4 OS=Homo sapiens OX=9606 GN=WASHC4 PE=1 SV=2 && -	12:105107324-105169130	22.103	26.806	21.8547	33.4682	36.5809	23.6515	20.7308	25.4823	17.9664
ENSG00000136068	1	FLNB	filamin B [Source:HGNC Symbol;Acc:HGNC:3755] && sp|O75369|FLNB_HUMAN Filamin-B OS=Homo sapiens OX=9606 GN=FLNB PE=1 SV=2 && -	3:58008398-58172251	123.691	87.5878	171.142	183.397	156.082	177.023	168.456	106.064	153.128
ENSG00000136099	1	PCDH8	protocadherin 8 [Source:HGNC Symbol;Acc:HGNC:8660] && sp|O95206|PCDH8_HUMAN Protocadherin-8 OS=Homo sapiens OX=9606 GN=PCDH8 PE=1 SV=2 && PF08266:Cadherin-like|PF00028:Cadherin domain	13:52842889-52848641	4.37487	6.81967	16.074	12.5398	15.2838	10.5364	10.37	4.77988	8.66323
ENSG00000136111	1	TBC1D4	TBC1 domain family member 4 [Source:HGNC Symbol;Acc:HGNC:19165] && sp|O60343|TBCD4_HUMAN TBC1 domain family member 4 OS=Homo sapiens OX=9606 GN=TBC1D4 PE=1 SV=2 && PF00640:Phosphotyrosine interaction domain (PTB/PID)|PF00566:Rab-GTPase-TBC domain|PF11830:Domain of unknown function (DUF3350)	13:75283503-75482169	10.0552	11.1346	10.1225	13.3257	13.9757	11.0769	10.7932	9.89056	8.46302
ENSG00000136143	1	SUCLA2	succinate-CoA ligase ADP-forming subunit beta [Source:HGNC Symbol;Acc:HGNC:11448] && sp|Q9P2R7|SUCB1_HUMAN Succinate--CoA ligase [ADP-forming] subunit beta, mitochondrial OS=Homo sapiens OX=9606 GN=SUCLA2 PE=1 SV=3 && PF08442:ATP-grasp domain|PF00549:CoA-ligase	13:47745736-48037968	12.181	14.915	9.69254	15.308	17.5449	10.3399	12.8634	12.2583	10.1036
ENSG00000136146	1	MED4	mediator complex subunit 4 [Source:HGNC Symbol;Acc:HGNC:17903] && sp|Q9NPJ6|MED4_HUMAN Mediator of RNA polymerase II transcription subunit 4 OS=Homo sapiens OX=9606 GN=MED4 PE=1 SV=1 && PF10018:Vitamin-D-receptor interacting Mediator subunit 4	13:48053323-48095131	7.49163	9.84352	8.84343	11.8283	11.6018	8.21121	9.38346	7.67725	8.46275
ENSG00000136147	1	PHF11	PHD finger protein 11 [Source:HGNC Symbol;Acc:HGNC:17024] && sp|Q9UIL8|PHF11_HUMAN PHD finger protein 11 OS=Homo sapiens OX=9606 GN=PHF11 PE=1 SV=3 && PF13771:PHD-like zinc-binding domain	13:49495610-49528981	11.9374	10.3944	6.71776	13.8827	11.2181	10.7175	10.5156	10.1717	9.42419
ENSG00000136153	1	LMO7	LIM domain 7 [Source:HGNC Symbol;Acc:HGNC:6646] && sp|Q8WWI1|LMO7_HUMAN LIM domain only protein 7 OS=Homo sapiens OX=9606 GN=LMO7 PE=1 SV=3 && PF15949:Domain of unknown function (DUF4757)|PF00412:LIM domain|PF00595:PDZ domain|PF00307:Calponin homology (CH) domain	13:75566832-75859870	48.8993	27.4408	50.8633	86.4157	88.9607	47.6073	47.5744	52.5484	68.5683
ENSG00000136159	1	NUDT15	nudix hydrolase 15 [Source:HGNC Symbol;Acc:HGNC:23063] && sp|Q9NV35|NUD15_HUMAN Nucleotide triphosphate diphosphatase NUDT15 OS=Homo sapiens OX=9606 GN=NUDT15 PE=1 SV=1 && PF00293:NUDIX domain	13:48037726-48047221	3.0263	4.04822	3.75123	5.45263	5.01446	2.97279	4.00082	3.30222	3.89179
ENSG00000136167	1	LCP1	lymphocyte cytosolic protein 1 [Source:HGNC Symbol;Acc:HGNC:6528] && sp|P13796|PLSL_HUMAN Plastin-2 OS=Homo sapiens OX=9606 GN=LCP1 PE=1 SV=6 && PF13499:EF-hand domain pair|PF00307:Calponin homology (CH) domain	13:46125920-46211871	1.81027	6.35998	9.26082	16.2712	10.8484	8.39885	12.3808	9.0905	8.60008
ENSG00000136193	1	SCRN1	secernin 1 [Source:HGNC Symbol;Acc:HGNC:22192] && sp|Q12765|SCRN1_HUMAN Secernin-1 OS=Homo sapiens OX=9606 GN=SCRN1 PE=1 SV=2 && PF03577:Peptidase family C69	7:29920104-29990289	15.3085	19.0825	18.0616	29.2366	27.9442	20.4564	23.5266	18.4521	23.8534
ENSG00000136238	1	RAC1	Rac family small GTPase 1 [Source:HGNC Symbol;Acc:HGNC:9801] && sp|P62998|RAC1_BOVIN Ras-related C3 botulinum toxin substrate 1 OS=Bos taurus OX=9913 GN=RAC1 PE=1 SV=1 && -	7:6374527-6403967	38.3516	28.3147	38.6181	64.8166	46.1839	40.0198	53.6991	38.5183	43.4026
ENSG00000136436	1	CALCOCO2	calcium binding and coiled-coil domain 2 [Source:HGNC Symbol;Acc:HGNC:29912] && sp|Q13137|CACO2_HUMAN Calcium-binding and coiled-coil domain-containing protein 2 OS=Homo sapiens OX=9606 GN=CALCOCO2 PE=1 SV=1 && -	17:48831018-48866522	20.619	11.3908	15.8528	16.3393	19.655	19.855	16.2378	18.2969	14.894
ENSG00000136451	1	VEZF1	vascular endothelial zinc finger 1 [Source:HGNC Symbol;Acc:HGNC:12949] && sp|Q14119|VEZF1_HUMAN Vascular endothelial zinc finger 1 OS=Homo sapiens OX=9606 GN=VEZF1 PE=1 SV=2 && -	17:57971547-57988259	11.9343	15.2831	8.96638	18.5435	16.912	14.3883	11.8876	13.3178	12.5306
ENSG00000136478	1	TEX2	testis expressed 2 [Source:HGNC Symbol;Acc:HGNC:30884] && sp|Q8IWB9|TEX2_HUMAN Testis-expressed protein 2 OS=Homo sapiens OX=9606 GN=TEX2 PE=1 SV=2 && -	17:64147227-64263260	10.2088	5.53838	11.0399	13.2775	13.4293	11.4067	10.9935	9.39113	11.303
ENSG00000136485	1	DCAF7	DDB1 and CUL4 associated factor 7 [Source:HGNC Symbol;Acc:HGNC:30915] && sp|P61962|DCAF7_HUMAN DDB1- and CUL4-associated factor 7 OS=Homo sapiens OX=9606 GN=DCAF7 PE=1 SV=1 && -	17:63550222-63594286	16.5136	12.0385	21.0917	24.8556	26.475	21.7638	21.3877	14.3533	17.7717
ENSG00000136504	1	KAT7	lysine acetyltransferase 7 [Source:HGNC Symbol;Acc:HGNC:17016] && sp|Q5SVQ0|KAT7_MOUSE Histone acetyltransferase KAT7 OS=Mus musculus OX=10090 GN=Kat7 PE=1 SV=1 && -	17:49788648-49835026	17.6413	10.8484	10.7915	15.1322	18.1834	16.5344	12.9725	11.7194	11.6142
ENSG00000136536	1	MARCHF7	membrane associated ring-CH-type finger 7 [Source:HGNC Symbol;Acc:HGNC:17393] && sp|Q9H992|MARH7_HUMAN E3 ubiquitin-protein ligase MARCHF7 OS=Homo sapiens OX=9606 GN=MARCHF7 PE=1 SV=1 && PF12906:RING-variant domain	2:159712457-159771027	20.6274	27.4069	22.9267	33.921	34.3105	29.9625	21.3098	35.6526	23.8965
ENSG00000136560	1	TANK	TRAF family member associated NFKB activator [Source:HGNC Symbol;Acc:HGNC:11562] && sp|Q92844|TANK_HUMAN TRAF family member-associated NF-kappa-B activator OS=Homo sapiens OX=9606 GN=TANK PE=1 SV=2 && PF12845:TBD domain	2:161136908-161236230	14.9591	16.5894	14.8171	24.1524	19.2133	16.4019	14.542	13.3417	13.0825
ENSG00000136628	1	EPRS1	glutamyl-prolyl-tRNA synthetase 1 [Source:HGNC Symbol;Acc:HGNC:3418] && sp|P07814|SYEP_HUMAN Bifunctional glutamate/proline--tRNA ligase OS=Homo sapiens OX=9606 GN=EPRS1 PE=1 SV=5 && PF03950:tRNA synthetases class I (E and Q), anti-codon binding domain|PF00749:tRNA synthetases class I (E and Q), catalytic domain|PF00587:tRNA synthetase class II core domain (G, H, P, S and T)|PF03129:Anticodon bin…	1:219968600-220046530	20.6476	28.431	20.8575	33.2653	29.2241	20.2439	23.0867	23.9479	23.2144
ENSG00000136636	1	KCTD3	potassium channel tetramerization domain containing 3 [Source:HGNC Symbol;Acc:HGNC:21305] && sp|Q9Y597|KCTD3_HUMAN BTB/POZ domain-containing protein KCTD3 OS=Homo sapiens OX=9606 GN=KCTD3 PE=1 SV=2 && PF02214:BTB/POZ domain	1:215567304-215621807	13.662	18.54	13.5064	18.5778	20.3924	16.6168	14.1929	14.8702	15.3844
ENSG00000136754	1	ABI1	abl interactor 1 [Source:HGNC Symbol;Acc:HGNC:11320] && sp|Q8IZP0|ABI1_HUMAN Abl interactor 1 OS=Homo sapiens OX=9606 GN=ABI1 PE=1 SV=4 && PF07815:Abl-interactor HHR|PF00018:SH3 domain	10:26746593-26861087	13.5454	18.9153	17.9942	32.7228	22.3816	15.8628	22.7204	15.1239	20.6402
ENSG00000136758	1	YME1L1	YME1 like 1 ATPase [Source:HGNC Symbol;Acc:HGNC:12843] && sp|Q96TA2|YMEL1_HUMAN ATP-dependent zinc metalloprotease YME1L1 OS=Homo sapiens OX=9606 GN=YME1L1 PE=1 SV=2 && -	10:27110111-27155266	22.1086	30.9299	26.2284	42.3719	39.9394	30.1631	27.9836	29.9173	38.7019
ENSG00000136819	1	C9orf78	chromosome 9 open reading frame 78 [Source:HGNC Symbol;Acc:HGNC:24932] && sp|Q9NZ63|TLS1_HUMAN Telomere length and silencing protein 1 homolog OS=Homo sapiens OX=9606 GN=C9orf78 PE=1 SV=1 && PF07052:Hepatocellular carcinoma-associated antigen 59	9:129827290-129835863	5.79904	6.88296	4.45218	9.47444	8.35599	6.53542	6.96587	7.32353	7.3667
ENSG00000136870	1	ZNF189	zinc finger protein 189 [Source:HGNC Symbol;Acc:HGNC:12980] && sp|O75820|ZN189_HUMAN Zinc finger protein 189 OS=Homo sapiens OX=9606 GN=ZNF189 PE=1 SV=2 && PF01352:KRAB box|PF00096:Zinc finger, C2H2 type	9:101398851-101410660	7.39849	9.15366	6.57129	10.3179	11.9483	6.78774	5.87958	8.05869	7.93796
ENSG00000136874	1	STX17	syntaxin 17 [Source:HGNC Symbol;Acc:HGNC:11432] && sp|P56962|STX17_HUMAN Syntaxin-17 OS=Homo sapiens OX=9606 GN=STX17 PE=1 SV=2 && -	9:99906654-99974534	5.81177	7.88112	10.1288	14.5374	12.6495	7.41686	6.20214	6.70216	8.8566
ENSG00000136897	1	MRPL50	mitochondrial ribosomal protein L50 [Source:HGNC Symbol;Acc:HGNC:16654] && sp|Q8N5N7|RM50_HUMAN 39S ribosomal protein L50, mitochondrial OS=Homo sapiens OX=9606 GN=MRPL50 PE=1 SV=2 && PF10501:Ribosomal subunit 39S	9:101387633-101398618	2.746	6.74877	2.95397	5.39629	6.46362	3.41501	4.32646	4.16589	4.14092
ENSG00000136936	1	XPA	XPA, DNA damage recognition and repair factor [Source:HGNC Symbol;Acc:HGNC:12814] && sp|P23025|XPA_HUMAN DNA repair protein complementing XP-A cells OS=Homo sapiens OX=9606 GN=XPA PE=1 SV=1 && PF05181:XPA protein C-terminus|PF01286:XPA protein N-terminal	9:97674909-97697340	7.57605	5.1963	5.5467	8.61944	6.62316	6.45156	5.08087	6.99743	6.51447
ENSG00000136940	1	PDCL	phosducin like [Source:HGNC Symbol;Acc:HGNC:8770] && sp|Q13371|PHLP_HUMAN Phosducin-like protein OS=Homo sapiens OX=9606 GN=PDCL PE=1 SV=3 && PF02114:Phosducin	9:122798389-122828588	6.34732	7.30402	5.21952	8.4399	10.1781	5.34258	6.43118	7.66242	6.99138
ENSG00000136986	1	DERL1	derlin 1 [Source:HGNC Symbol;Acc:HGNC:28454] && sp|Q71SS4|DERL1_BOVIN Derlin-1 OS=Bos taurus OX=9913 GN=DERL1 PE=2 SV=1 && -	8:123013170-123042302	7.99606	10.8828	10.3798	11.9282	12.6989	9.21164	10.6887	11.0659	8.74744
ENSG00000137145	1	DENND4C	DENN domain containing 4C [Source:HGNC Symbol;Acc:HGNC:26079] && sp|Q5VZ89|DEN4C_HUMAN DENN domain-containing protein 4C OS=Homo sapiens OX=9606 GN=DENND4C PE=1 SV=3 && PF03455:dDENN domain|PF02141:DENN (AEX-3) domain|PF03456:uDENN domain	9:19230435-19374281	16.2411	23.1393	16.5408	34.0537	34.0374	26.6396	20.4976	21.6987	21.8783
ENSG00000137154	1	RPS6	ribosomal protein S6 [Source:HGNC Symbol;Acc:HGNC:10429] && sp|Q5E995|RS6_BOVIN 40S ribosomal protein S6 OS=Bos taurus OX=9913 GN=RPS6 PE=2 SV=1 && PF01092:Ribosomal protein S6e	9:19375715-19380236	215.247	435.462	226.677	545.466	414.965	250.652	535.384	277.12	293.799
ENSG00000137177	1	KIF13A	kinesin family member 13A [Source:HGNC Symbol;Acc:HGNC:14566] && sp|Q9H1H9|KI13A_HUMAN Kinesin-like protein KIF13A OS=Homo sapiens OX=9606 GN=KIF13A PE=1 SV=2 && PF00225:Kinesin motor domain|PF12423:Kinesin protein 1B|PF12473:Kinesin protein|PF16183:Kinesin-associated	6:17759183-17987635	20.0723	18.0385	23.656	28.9454	29.4939	23.8653	27.4539	19.6143	27.0913
ENSG00000137266	1	SLC22A23	solute carrier family 22 member 23 [Source:HGNC Symbol;Acc:HGNC:21106] && sp|A1A5C7|S22AN_HUMAN Solute carrier family 22 member 23 OS=Homo sapiens OX=9606 GN=SLC22A23 PE=1 SV=2 && -	6:3268962-3457050	44.9174	24.1954	62.5531	92.8172	51.9554	43.4873	38.5904	24.6097	55.6665
ENSG00000137269	1	LRRC1	leucine rich repeat containing 1 [Source:HGNC Symbol;Acc:HGNC:14307] && sp|Q9BTT6|LRRC1_HUMAN Leucine-rich repeat-containing protein 1 OS=Homo sapiens OX=9606 GN=LRRC1 PE=1 SV=1 && PF13855:Leucine rich repeat	6:53794497-53924125	9.57408	14.9986	17.1996	41.8209	26.4407	19.4087	22.5441	17.8701	26.8142
ENSG00000137309	1	HMGA1	high mobility group AT-hook 1 [Source:HGNC Symbol;Acc:HGNC:5010] && sp|Q6URC2|HMGA1_CANLF High mobility group protein HMG-I/HMG-Y OS=Canis lupus familiaris OX=9615 GN=HMGA1 PE=3 SV=3 && -	6:34236873-34246231	23.914	18.7197	29.0821	38.4553	27.7577	27.257	37.1109	19.0191	26.8969
ENSG00000137364	1	TPMT	thiopurine S-methyltransferase [Source:HGNC Symbol;Acc:HGNC:12014] && sp|P51580|TPMT_HUMAN Thiopurine S-methyltransferase OS=Homo sapiens OX=9606 GN=TPMT PE=1 SV=1 && PF05724:Thiopurine S-methyltransferase (TPMT)	6:18128311-18155077	1.11541	2.26224	2.11292	3.78659	3.14662	1.84368	2.57629	1.62685	3.1208
ENSG00000137413	1	TAF8	TATA-box binding protein associated factor 8 [Source:HGNC Symbol;Acc:HGNC:17300] && sp|Q7Z7C8|TAF8_HUMAN Transcription initiation factor TFIID subunit 8 OS=Homo sapiens OX=9606 GN=TAF8 PE=1 SV=1 && PF10406:Transcription factor TFIID complex subunit 8 C-term|PF07524:Bromodomain associated	6:42050513-42087461	10.7698	5.29426	9.39475	9.6215	7.23426	11.8494	7.46147	10.2321	7.50118
ENSG00000137414	1	FAM8A1	family with sequence similarity 8 member A1 [Source:HGNC Symbol;Acc:HGNC:16372] && sp|Q9UBU6|FA8A1_HUMAN Protein FAM8A1 OS=Homo sapiens OX=9606 GN=FAM8A1 PE=1 SV=1 && PF06271:RDD family	6:17600302-17611719	8.73513	10.9393	8.05959	12.5423	14.7407	12.4903	9.92789	12.1972	8.33282
ENSG00000137449	1	CPEB2	cytoplasmic polyadenylation element binding protein 2 [Source:HGNC Symbol;Acc:HGNC:21745] && sp|Q7Z5Q1|CPEB2_HUMAN Cytoplasmic polyadenylation element-binding protein 2 OS=Homo sapiens OX=9606 GN=CPEB2 PE=2 SV=3 && PF16367:RNA recognition motif|PF16366:Cytoplasmic polyadenylation element-binding protein ZZ domain	4:15002481-15070153	2.54071	4.56263	6.10746	14.6281	6.9531	5.19293	4.51258	4.3005	8.45851
ENSG00000137574	1	TGS1	trimethylguanosine synthase 1 [Source:HGNC Symbol;Acc:HGNC:17843] && sp|Q96RS0|TGS1_HUMAN Trimethylguanosine synthase OS=Homo sapiens OX=9606 GN=TGS1 PE=1 SV=3 && -	8:55773446-55826445	6.13649	7.59417	5.34481	7.42249	8.85777	7.86976	5.90501	5.15782	5.80422
ENSG00000137575	1	SDCBP	syndecan binding protein [Source:HGNC Symbol;Acc:HGNC:10662] && sp|O00560|SDCB1_HUMAN Syntenin-1 OS=Homo sapiens OX=9606 GN=SDCBP PE=1 SV=1 && -	8:58552924-58582859	17.5715	32.6803	21.2458	24.6165	43.4236	19.9248	22.7888	26.188	23.7664
ENSG00000137628	1	DDX60	DExD/H-box helicase 60 [Source:HGNC Symbol;Acc:HGNC:25942] && sp|Q8IY21|DDX60_HUMAN Probable ATP-dependent RNA helicase DDX60 OS=Homo sapiens OX=9606 GN=DDX60 PE=1 SV=3 && PF00270:DEAD/DEAH box helicase|PF00271:Helicase conserved C-terminal domain	4:168216291-168318883	2.95285	5.69268	3.44124	5.55244	5.84501	5.0912	4.34248	3.81025	2.89966
ENSG00000137642	1	SORL1	sortilin related receptor 1 [Source:HGNC Symbol;Acc:HGNC:11185] && sp|Q92673|SORL_HUMAN Sortilin-related receptor OS=Homo sapiens OX=9606 GN=SORL1 PE=1 SV=2 && PF00041:Fibronectin type III domain|PF00057:Low-density lipoprotein receptor domain class A|PF00058:Low-density lipoprotein receptor repeat class B|PF15902:Sortilin, neurotensin receptor 3,|PF15901:Sortilin, neurotensin receptor 3, C-termi…	11:121452314-121633763	14.9918	21.7435	27.7975	35.6132	36.7265	37.4918	29.2148	16.9689	19.9784
ENSG00000137693	1	YAP1	Yes1 associated transcriptional regulator [Source:HGNC Symbol;Acc:HGNC:16262] && sp|P46937|YAP1_HUMAN Transcriptional coactivator YAP1 OS=Homo sapiens OX=9606 GN=YAP1 PE=1 SV=2 && PF00397:WW domain	11:102110447-102233424	67.6835	99.4584	68.4694	114.606	105.876	79.6942	88.3774	72.3881	67.0618
ENSG00000137713	1	PPP2R1B	protein phosphatase 2 scaffold subunit Abeta [Source:HGNC Symbol;Acc:HGNC:9303] && sp|P30154|2AAB_HUMAN Serine/threonine-protein phosphatase 2A 65 kDa regulatory subunit A beta isoform OS=Homo sapiens OX=9606 GN=PPP2R1B PE=1 SV=3 && -	11:111726908-111766389	8.25843	7.6765	7.44811	10.385	10.41	10.187	7.97443	8.27458	7.45076
ENSG00000137714	1	FDX1	ferredoxin 1 [Source:HGNC Symbol;Acc:HGNC:3638] && sp|P10109|ADX_HUMAN Adrenodoxin, mitochondrial OS=Homo sapiens OX=9606 GN=FDX1 PE=1 SV=1 && -	11:110429948-110464884	2.63504	3.49473	4.54529	6.88517	5.16732	3.26849	4.67125	3.37795	4.50823
ENSG00000137731	1	FXYD2	FXYD domain containing ion transport regulator 2 [Source:HGNC Symbol;Acc:HGNC:4026] && - && -	11:117800844-117828698	3.68066	1.00244	2.44338	0.718412	3.71725	2.7395	2.56372	2.79122	1.76224
ENSG00000137747	1	TMPRSS13	transmembrane serine protease 13 [Source:HGNC Symbol;Acc:HGNC:29808] && sp|Q9BYE2|TMPSD_HUMAN Transmembrane protease serine 13 OS=Homo sapiens OX=9606 GN=TMPRSS13 PE=2 SV=5 && PF15494:Scavenger receptor cysteine-rich domain|PF00089:Trypsin	11:117900641-117929459	4.04372	2.64795	8.54654	11.9384	6.25607	5.58122	5.42456	3.17988	7.95242
ENSG00000137815	1	RTF1	RTF1 homolog, Paf1/RNA polymerase II complex component [Source:HGNC Symbol;Acc:HGNC:28996] && sp|Q92541|RTF1_HUMAN RNA polymerase-associated protein RTF1 homolog OS=Homo sapiens OX=9606 GN=RTF1 PE=1 SV=4 && PF03126:Plus-3 domain	15:41408408-41483563	13.7529	10.1643	10.3008	16.0537	14.4722	11.5536	11.0943	10.8168	11.0471
ENSG00000137819	1	PAQR5	progestin and adipoQ receptor family member 5 [Source:HGNC Symbol;Acc:HGNC:29645] && sp|Q9NXK6|PAQR5_HUMAN Membrane progestin receptor gamma OS=Homo sapiens OX=9606 GN=PAQR5 PE=1 SV=2 && PF03006:Haemolysin-III related	15:69298912-69407780	1.90835	1.46564	2.70931	3.75425	2.29017	1.99407	3.14161	1.04616	1.35406
ENSG00000137831	1	UACA	uveal autoantigen with coiled-coil domains and ankyrin repeats [Source:HGNC Symbol;Acc:HGNC:15947] && sp|Q9BZF9|UACA_HUMAN Uveal autoantigen with coiled-coil domains and ankyrin repeats OS=Homo sapiens OX=9606 GN=UACA PE=1 SV=2 && PF12796:Ankyrin repeats (3 copies)	15:70654554-70763558	19.3324	26.5595	24.0885	32.2214	23.4924	23.982	19.9903	27.2737	19.0292
ENSG00000137843	1	PAK6	p21 (RAC1) activated kinase 6 [Source:HGNC Symbol;Acc:HGNC:16061] && sp|Q9NQU5|PAK6_HUMAN Serine/threonine-protein kinase PAK 6 OS=Homo sapiens OX=9606 GN=PAK6 PE=1 SV=1 && -	15:40217428-40277487	5.93378	3.83773	8.28153	9.05344	5.37154	6.30978	5.35543	4.66173	7.92085
ENSG00000137955	1	RABGGTB	Rab geranylgeranyltransferase subunit beta [Source:HGNC Symbol;Acc:HGNC:9796] && sp|P20133|PGTB2_YEAST Geranylgeranyl transferase type-2 subunit beta OS=Saccharomyces cerevisiae (strain ATCC 204508 / S288c) OX=559292 GN=BET2 PE=1 SV=3 && PF00432:Prenyltransferase and squalene oxidase repeat	1:75786197-75795086	15.0043	22.023	17.2774	23.6501	22.4793	16.8011	16.4521	15.1345	18.776
ENSG00000137962	1	ARHGAP29	Rho GTPase activating protein 29 [Source:HGNC Symbol;Acc:HGNC:30207] && sp|Q52LW3|RHG29_HUMAN Rho GTPase-activating protein 29 OS=Homo sapiens OX=9606 GN=ARHGAP29 PE=1 SV=2 && PF00620:RhoGAP domain|PF00130:Phorbol esters/diacylglycerol binding domain (C1 domain)	1:94148988-94275068	10.8253	10.478	8.5812	8.61371	14.3937	10.7491	8.66886	17.4562	4.81891
ENSG00000137968	1	SLC44A5	solute carrier family 44 member 5 [Source:HGNC Symbol;Acc:HGNC:28524] && sp|Q8NCS7|CTL5_HUMAN Choline transporter-like protein 5 OS=Homo sapiens OX=9606 GN=SLC44A5 PE=1 SV=5 && PF04515:Plasma-membrane choline transporter	1:75202129-75611114	1.3504	4.96181	3.18806	10.6152	4.60623	4.47384	3.10928	1.54567	1.74547
ENSG00000137992	1	DBT	dihydrolipoamide branched chain transacylase E2 [Source:HGNC Symbol;Acc:HGNC:2698] && sp|P11182|ODB2_HUMAN Lipoamide acyltransferase component of branched-chain alpha-keto acid dehydrogenase complex, mitochondrial OS=Homo sapiens OX=9606 GN=DBT PE=1 SV=3 && -	1:100186919-100249834	3.59728	4.20857	4.40779	5.61936	8.33168	4.01107	4.88329	3.77319	4.7419
ENSG00000137996	1	RTCA	RNA 3'-terminal phosphate cyclase [Source:HGNC Symbol;Acc:HGNC:17981] && sp|O00442|RTCA_HUMAN RNA 3'-terminal phosphate cyclase OS=Homo sapiens OX=9606 GN=RTCA PE=1 SV=1 && PF01137:RNA 3'-terminal phosphate cyclase|PF05189:RNA 3'-terminal phosphate cyclase (RTC), insert domain	1:100266216-100292769	6.84282	8.44529	8.15596	12.2898	9.76389	7.54815	9.65022	10.1802	7.01946
ENSG00000138029	1	HADHB	hydroxyacyl-CoA dehydrogenase trifunctional multienzyme complex subunit beta [Source:HGNC Symbol;Acc:HGNC:4803] && sp|P55084|ECHB_HUMAN Trifunctional enzyme subunit beta, mitochondrial OS=Homo sapiens OX=9606 GN=HADHB PE=1 SV=3 && PF02803:Thiolase, C-terminal domain|PF00108:Thiolase, N-terminal domain	2:26243170-26290465	28.2483	33.1081	32.4231	52.588	48.2843	36.4241	48.2538	39.0239	34.5166
ENSG00000138036	1	DYNC2LI1	dynein cytoplasmic 2 light intermediate chain 1 [Source:HGNC Symbol;Acc:HGNC:24595] && sp|Q8TCX1|DC2L1_HUMAN Cytoplasmic dynein 2 light intermediate chain 1 OS=Homo sapiens OX=9606 GN=DYNC2LI1 PE=1 SV=1 && -	2:43774039-43810010	10.2951	12.8747	9.77481	10.7771	13.7256	13.6304	9.99178	16.2854	8.97254
ENSG00000138069	1	RAB1A	RAB1A, member RAS oncogene family [Source:HGNC Symbol;Acc:HGNC:9758] && sp|P62822|RAB1A_CANLF Ras-related protein Rab-1A OS=Canis lupus familiaris OX=9615 GN=RAB1A PE=1 SV=3 && PF00071:Ras family	2:65058320-65130331	25.1406	20.0771	27.2682	27.9518	31.7417	30.1673	23.6509	30.4256	24.0206
ENSG00000138078	1	PREPL	prolyl endopeptidase like [Source:HGNC Symbol;Acc:HGNC:30228] && sp|Q4J6C6|PPCEL_HUMAN Prolyl endopeptidase-like OS=Homo sapiens OX=9606 GN=PREPL PE=1 SV=1 && PF02897:Prolyl oligopeptidase, N-terminal beta-propeller domain|PF00326:Prolyl oligopeptidase family	2:44316281-44361862	15.129	25.2594	22.1502	31.2901	30.5671	28.1654	23.2815	25.475	18.1411
ENSG00000138109	1	CYP2C9	cytochrome P450 family 2 subfamily C member 9 [Source:HGNC Symbol;Acc:HGNC:2623] && sp|P11712|CP2C9_HUMAN Cytochrome P450 2C9 OS=Homo sapiens OX=9606 GN=CYP2C9 PE=1 SV=3 && PF00067:Cytochrome P450	10:94938658-94990091	1.41681	2.76972	1.97617	7.20178	2.73728	2.75191	2.14379	2.5349	3.6225
ENSG00000138162	1	TACC2	transforming acidic coiled-coil containing protein 2 [Source:HGNC Symbol;Acc:HGNC:11523] && sp|O95359|TACC2_HUMAN Transforming acidic coiled-coil-containing protein 2 OS=Homo sapiens OX=9606 GN=TACC2 PE=1 SV=3 && PF05010:Transforming acidic coiled-coil-containing protein (TACC), C-terminal	10:121989163-122254545	63.2634	38.4662	85.3	99.448	62.6356	80.8264	76.026	50.0707	88.8271
ENSG00000138246	1	DNAJC13	DnaJ heat shock protein family (Hsp40) member C13 [Source:HGNC Symbol;Acc:HGNC:30343] && sp|O75165|DJC13_HUMAN DnaJ homolog subfamily C member 13 OS=Homo sapiens OX=9606 GN=DNAJC13 PE=1 SV=5 && PF14237:GYF domain 2|PF00226:DnaJ domain	3:132417502-132539032	21.5874	39.6312	24.0218	34.9379	41.1447	32.3372	29.069	32.3906	25.8415
ENSG00000138271	1	GPR87	G protein-coupled receptor 87 [Source:HGNC Symbol;Acc:HGNC:4538] && sp|Q9BY21|GPR87_HUMAN G-protein coupled receptor 87 OS=Homo sapiens OX=9606 GN=GPR87 PE=2 SV=1 && PF00001:7 transmembrane receptor (rhodopsin family)	3:151294086-151316820	2.73902	4.54521	5.4158	13.3613	9.06818	3.53062	8.53045	3.7415	9.63654
ENSG00000138286	1	FAM149B1	family with sequence similarity 149 member B1 [Source:HGNC Symbol;Acc:HGNC:29162] && sp|Q96BN6|F149B_HUMAN Primary cilium assembly protein FAM149B1 OS=Homo sapiens OX=9606 GN=FAM149B1 PE=1 SV=2 && -	10:73168119-73244504	8.84526	9.63648	6.34085	9.16768	11.0859	7.0085	8.2226	8.25286	7.62509
ENSG00000138303	1	ASCC1	activating signal cointegrator 1 complex subunit 1 [Source:HGNC Symbol;Acc:HGNC:24268] && sp|Q9D8Z1|ASCC1_MOUSE Activating signal cointegrator 1 complex subunit 1 OS=Mus musculus OX=10090 GN=Ascc1 PE=1 SV=1 && PF00013:KH domain|PF10469:AKAP7 2'5' RNA ligase-like domain	10:72096032-72217134	8.99416	8.62148	7.37168	10.1085	10.3229	8.4205	9.28252	7.49623	8.14458
ENSG00000138386	1	NAB1	NGFI-A binding protein 1 [Source:HGNC Symbol;Acc:HGNC:7626] && sp|Q13506|NAB1_HUMAN NGFI-A-binding protein 1 OS=Homo sapiens OX=9606 GN=NAB1 PE=1 SV=2 && -	2:190646746-190692766	16.4834	24.2973	18.8354	34.6154	39.0127	18.7746	16.3175	17.7599	18.4383
ENSG00000138398	1	PPIG	peptidylprolyl isomerase G [Source:HGNC Symbol;Acc:HGNC:14650] && sp|Q13427|PPIG_HUMAN Peptidyl-prolyl cis-trans isomerase G OS=Homo sapiens OX=9606 GN=PPIG PE=1 SV=2 && -	2:169584342-169641406	7.3425	6.91903	6.14268	9.19247	9.68614	7.34458	6.79073	6.96708	7.06029
ENSG00000138413	1	IDH1	isocitrate dehydrogenase (NADP(+)) 1 [Source:HGNC Symbol;Acc:HGNC:5382] && sp|O75874|IDHC_HUMAN Isocitrate dehydrogenase [NADP] cytoplasmic OS=Homo sapiens OX=9606 GN=IDH1 PE=1 SV=2 && -	2:208236229-208266074	16.7648	19.4475	16.7809	24.5669	21.8689	14.525	20.3058	14.4733	21.7477
ENSG00000138430	1	OLA1	Obg like ATPase 1 [Source:HGNC Symbol;Acc:HGNC:28833] && sp|Q9NTK5|OLA1_HUMAN Obg-like ATPase 1 OS=Homo sapiens OX=9606 GN=OLA1 PE=1 SV=2 && -	2:174072447-174248599	9.61314	15.7907	10.0032	18.6021	13.9677	10.6418	14.3901	11.139	9.35786
ENSG00000138433	1	CIR1	corepressor interacting with RBPJ, CIR1 [Source:HGNC Symbol;Acc:HGNC:24217] && sp|Q86X95|CIR1_HUMAN Corepressor interacting with RBPJ 1 OS=Homo sapiens OX=9606 GN=CIR1 PE=1 SV=1 && PF10197:N-terminal domain of CBF1 interacting co-repressor CIR	2:174348022-174395712	9.78735	12.7755	6.62438	13.2962	15.5733	9.65317	9.92736	8.5603	9.4526
ENSG00000138434	1	ITPRID2	ITPR interacting domain containing 2 [Source:HGNC Symbol;Acc:HGNC:11319] && sp|P28290|ITPI2_HUMAN Protein ITPRID2 OS=Homo sapiens OX=9606 GN=ITPRID2 PE=1 SV=3 && -	2:181891730-181930738	15.5985	22.8281	18.3298	20.8441	29.9966	21.222	17.9569	23.1405	18.6789
ENSG00000138439	1	FAM117B	family with sequence similarity 117 member B [Source:HGNC Symbol;Acc:HGNC:14440] && sp|Q6P1L5|F117B_HUMAN Protein FAM117B OS=Homo sapiens OX=9606 GN=FAM117B PE=1 SV=2 && -	2:202634969-202769757	7.02655	7.75059	5.99496	14.9204	10.7258	8.35447	8.48883	7.16055	8.4171
ENSG00000138459	1	SLC35A5	solute carrier family 35 member A5 [Source:HGNC Symbol;Acc:HGNC:20792] && sp|Q9BS91|S35A5_HUMAN Probable UDP-sugar transporter protein SLC35A5 OS=Homo sapiens OX=9606 GN=SLC35A5 PE=1 SV=2 && PF04142:Nucleotide-sugar transporter	3:112561709-112585579	4.23019	4.86176	3.64068	5.39176	6.36767	3.8442	3.77008	5.26001	3.47853
ENSG00000138463	1	SLC49A4	solute carrier family 49 member 4 [Source:HGNC Symbol;Acc:HGNC:16628] && sp|Q96SL1|DIRC2_HUMAN Solute carrier family 49 member 4 OS=Homo sapiens OX=9606 GN=SLC49A4 PE=1 SV=1 && -	3:122795069-122881139	5.98085	4.82392	7.19204	6.95049	6.06659	6.35238	5.31703	6.39468	7.08927
ENSG00000138593	1	SECISBP2L	SECIS binding protein 2 like [Source:HGNC Symbol;Acc:HGNC:28997] && sp|Q93073|SBP2L_HUMAN Selenocysteine insertion sequence-binding protein 2-like OS=Homo sapiens OX=9606 GN=SECISBP2L PE=1 SV=3 && PF01248:Ribosomal protein L7Ae/L30e/S12e/Gadd45 family	15:48988476-49046447	22.1767	20.9888	17.6362	24.4806	28.8566	25.9971	20.8188	20.9635	21.6061
ENSG00000138640	1	FAM13A	family with sequence similarity 13 member A [Source:HGNC Symbol;Acc:HGNC:19367] && sp|O94988|FA13A_HUMAN Protein FAM13A OS=Homo sapiens OX=9606 GN=FAM13A PE=1 SV=2 && PF00620:RhoGAP domain	4:88725955-89111398	18.8688	17.1455	18.392	18.546	27.4082	24.0957	20.8722	20.0694	20.2506
ENSG00000138641	1	HERC3	HECT and RLD domain containing E3 ubiquitin protein ligase 3 [Source:HGNC Symbol;Acc:HGNC:4876] && sp|Q15034|HERC3_HUMAN Probable E3 ubiquitin-protein ligase HERC3 OS=Homo sapiens OX=9606 GN=HERC3 PE=1 SV=1 && PF00632:HECT-domain (ubiquitin-transferase)|PF00415:Regulator of chromosome condensation (RCC1) repeat	4:88592434-88708541	7.44373	8.15848	9.45174	13.7638	14.5476	14.7865	11.9769	11.5013	11.0794
ENSG00000138760	1	SCARB2	scavenger receptor class B member 2 [Source:HGNC Symbol;Acc:HGNC:1665] && sp|Q14108|SCRB2_HUMAN Lysosome membrane protein 2 OS=Homo sapiens OX=9606 GN=SCARB2 PE=1 SV=2 && -	4:76158737-76234536	26.3746	33.7651	29.1087	40.2701	44.3586	41.2462	32.2028	31.4059	35.7953
ENSG00000138764	1	CCNG2	cyclin G2 [Source:HGNC Symbol;Acc:HGNC:1593] && sp|Q16589|CCNG2_HUMAN Cyclin-G2 OS=Homo sapiens OX=9606 GN=CCNG2 PE=2 SV=1 && PF00134:Cyclin, N-terminal domain	4:77157207-77433388	11.9362	13.1417	17.2886	21.181	28.3735	15.2451	14.6197	13.8308	10.6904
ENSG00000138767	1	CNOT6L	CCR4-NOT transcription complex subunit 6 like [Source:HGNC Symbol;Acc:HGNC:18042] && sp|Q96LI5|CNO6L_HUMAN CCR4-NOT transcription complex subunit 6-like OS=Homo sapiens OX=9606 GN=CNOT6L PE=1 SV=2 && PF13855:Leucine rich repeat|PF03372:Endonuclease/Exonuclease/phosphatase family	4:77713387-77819615	9.83931	15.1134	11.2596	18.3273	16.0497	12.2302	10.6592	12.6556	11.6255
ENSG00000138768	1	USO1	USO1 vesicle transport factor [Source:HGNC Symbol;Acc:HGNC:30904] && sp|O60763|USO1_HUMAN General vesicular transport factor p115 OS=Homo sapiens OX=9606 GN=USO1 PE=1 SV=2 && PF04869:Uso1 / p115 like vesicle tethering protein, head region|PF18770:Armadillo tether-repeat of vescicular transport factor|PF04871:Uso1 / p115 like vesicle tethering protein, C terminal region	4:75724577-75814286	16.4086	27.1606	20.1747	37.4576	33.1546	21.0778	26.7955	23.3011	23.9678
ENSG00000138769	1	CDKL2	cyclin dependent kinase like 2 [Source:HGNC Symbol;Acc:HGNC:1782] && sp|Q4R7T5|CDKL2_MACFA Cyclin-dependent kinase-like 2 OS=Macaca fascicularis OX=9541 GN=CDKL2 PE=2 SV=1 && PF00069:Protein kinase domain	4:75576496-75630716	0.254758	0.654245	0.288803	1.27365	1.48395	0.758525	1.12127	0.354132	0.509891
ENSG00000138772	1	ANXA3	annexin A3 [Source:HGNC Symbol;Acc:HGNC:541] && sp|P12429|ANXA3_HUMAN Annexin A3 OS=Homo sapiens OX=9606 GN=ANXA3 PE=1 SV=3 && -	4:78551747-78610451	6.1278	8.39548	7.12113	11.1219	12.6122	6.66841	12.1925	9.69835	5.31314
ENSG00000138777	1	PPA2	inorganic pyrophosphatase 2 [Source:HGNC Symbol;Acc:HGNC:28883] && sp|Q9H2U2|IPYR2_HUMAN Inorganic pyrophosphatase 2, mitochondrial OS=Homo sapiens OX=9606 GN=PPA2 PE=1 SV=2 && PF00719:Inorganic pyrophosphatase	4:105369077-105474067	29.1308	40.6731	28.9977	46.3353	42.7642	44.7281	32.5767	35.4813	27.6752
ENSG00000138796	1	HADH	hydroxyacyl-CoA dehydrogenase [Source:HGNC Symbol;Acc:HGNC:4799] && sp|Q16836|HCDH_HUMAN Hydroxyacyl-coenzyme A dehydrogenase, mitochondrial OS=Homo sapiens OX=9606 GN=HADH PE=1 SV=3 && -	4:107989714-108035241	11.072	10.0852	8.88773	12.85	11.4877	9.15636	11.5512	9.73872	10.3499
ENSG00000138798	1	EGF	epidermal growth factor [Source:HGNC Symbol;Acc:HGNC:3229] && sp|P01133|EGF_HUMAN Pro-epidermal growth factor OS=Homo sapiens OX=9606 GN=EGF PE=1 SV=2 && PF07645:Calcium-binding EGF domain|PF14670:Coagulation Factor Xa inhibitory site|PF00058:Low-density lipoprotein receptor repeat class B	4:109912883-110013766	0.159845	0.832393	4.73686	5.04261	3.16019	3.1506	2.84577	1.9693	3.16332
ENSG00000138802	1	SEC24B	SEC24 homolog B, COPII coat complex component [Source:HGNC Symbol;Acc:HGNC:10704] && sp|O95487|SC24B_HUMAN Protein transport protein Sec24B OS=Homo sapiens OX=9606 GN=SEC24B PE=1 SV=2 && PF04810:Sec23/Sec24 zinc finger|PF04815:Sec23/Sec24 helical domain|PF08033:Sec23/Sec24 beta-sandwich domain|PF04811:Sec23/Sec24 trunk domain|PF00626:Gelsolin repeat	4:109433772-109540896	16.0076	21.1555	12.9156	19.1968	19.1582	17.5108	17.9229	15.7178	15.7194
ENSG00000138814	1	PPP3CA	protein phosphatase 3 catalytic subunit alpha [Source:HGNC Symbol;Acc:HGNC:9314] && sp|Q08209|PP2BA_HUMAN Serine/threonine-protein phosphatase 2B catalytic subunit alpha isoform OS=Homo sapiens OX=9606 GN=PPP3CA PE=1 SV=1 && -	4:101023409-101348278	18.1394	24.0831	21.415	31.2461	35.1	22.7711	24.2399	23.28	23.2734
ENSG00000138821	1	SLC39A8	solute carrier family 39 member 8 [Source:HGNC Symbol;Acc:HGNC:20862] && sp|Q9C0K1|S39A8_HUMAN Metal cation symporter ZIP8 OS=Homo sapiens OX=9606 GN=SLC39A8 PE=1 SV=1 && PF02535:ZIP Zinc transporter	4:102251080-102431258	3.05956	4.09474	4.03299	2.22963	5.52704	4.28889	3.12411	5.5655	2.60329
ENSG00000139044	1	B4GALNT3	beta-1,4-N-acetyl-galactosaminyltransferase 3 [Source:HGNC Symbol;Acc:HGNC:24137] && sp|Q6L9W6|B4GN3_HUMAN Beta-1,4-N-acetylgalactosaminyltransferase 3 OS=Homo sapiens OX=9606 GN=B4GALNT3 PE=1 SV=2 && PF05679:Chondroitin N-acetylgalactosaminyltransferase|PF07691:PA14 domain	12:459939-563509	10.1295	5.95348	14.7787	16.349	9.70408	12.5595	11.2119	6.78366	17.0333
ENSG00000139116	1	KIF21A	kinesin family member 21A [Source:HGNC Symbol;Acc:HGNC:19349] && sp|Q7Z4S6|KI21A_HUMAN Kinesin-like protein KIF21A OS=Homo sapiens OX=9606 GN=KIF21A PE=1 SV=2 && -	12:39293228-39443390	10.7406	19.5445	17.1944	45.6961	25.0121	18.3134	22.3559	14.7951	28.9203
ENSG00000139132	1	FGD4	FYVE, RhoGEF and PH domain containing 4 [Source:HGNC Symbol;Acc:HGNC:19125] && sp|Q96M96|FGD4_HUMAN FYVE, RhoGEF and PH domain-containing protein 4 OS=Homo sapiens OX=9606 GN=FGD4 PE=1 SV=2 && -	12:32399558-32646050	3.16869	2.83625	4.41085	4.5759	4.93721	4.43518	3.35466	3.6835	3.78295
ENSG00000139146	1	SINHCAF	SIN3-HDAC complex associated factor [Source:HGNC Symbol;Acc:HGNC:30702] && sp|Q9NP50|SHCAF_HUMAN SIN3-HDAC complex-associated factor OS=Homo sapiens OX=9606 GN=SINHCAF PE=1 SV=1 && PF15396:Protein Family FAM60A	12:31280584-31327058	5.59028	7.97391	5.65475	10.8822	9.36354	8.79448	6.82311	7.61175	6.63612
ENSG00000139154	1	AEBP2	AE binding protein 2 [Source:HGNC Symbol;Acc:HGNC:24051] && sp|Q6ZN18|AEBP2_HUMAN Zinc finger protein AEBP2 OS=Homo sapiens OX=9606 GN=AEBP2 PE=1 SV=2 && -	12:19404045-19720801	7.56581	7.34568	11.6299	12.1437	11.1544	13.0848	7.85422	8.05808	8.50251
ENSG00000139209	1	SLC38A4	solute carrier family 38 member 4 [Source:HGNC Symbol;Acc:HGNC:14679] && sp|Q969I6|S38A4_HUMAN Sodium-coupled neutral amino acid transporter 4 OS=Homo sapiens OX=9606 GN=SLC38A4 PE=1 SV=1 && -	12:46764761-46832408	2.24846	3.98648	2.36059	5.61183	5.02597	2.67586	3.45846	3.11158	3.10332
ENSG00000139291	1	TMEM19	transmembrane protein 19 [Source:HGNC Symbol;Acc:HGNC:25605] && sp|Q96HH6|TMM19_HUMAN Transmembrane protein 19 OS=Homo sapiens OX=9606 GN=TMEM19 PE=1 SV=1 && -	12:71686082-71705047	3.05675	4.75929	3.48368	6.55927	5.41164	4.57132	4.8517	4.15428	4.56677
ENSG00000139323	1	POC1B	POC1 centriolar protein B [Source:HGNC Symbol;Acc:HGNC:30836] && sp|Q8TC44|POC1B_HUMAN POC1 centriolar protein homolog B OS=Homo sapiens OX=9606 GN=POC1B PE=1 SV=1 && -	12:89419718-89526047	5.47194	7.43428	5.02828	7.03634	7.1546	6.45195	6.00118	5.87673	5.04636
ENSG00000139324	1	TMTC3	transmembrane O-mannosyltransferase targeting cadherins 3 [Source:HGNC Symbol;Acc:HGNC:26899] && sp|Q6ZXV5|TMTC3_HUMAN Protein O-mannosyl-transferase TMTC3 OS=Homo sapiens OX=9606 GN=TMTC3 PE=1 SV=2 && PF08409:Domain of unknown function (DUF1736)|PF00515:Tetratricopeptide repeat	12:88142296-88199887	8.00229	18.2576	9.59746	24.1158	16.0764	10.721	11.1367	8.99305	12.5898
ENSG00000139372	1	TDG	thymine DNA glycosylase [Source:HGNC Symbol;Acc:HGNC:11700] && sp|Q13569|TDG_HUMAN G/T mismatch-specific thymine DNA glycosylase OS=Homo sapiens OX=9606 GN=TDG PE=1 SV=2 && PF03167:Uracil DNA glycosylase superfamily	12:103965822-103988874	13.4201	14.6905	14.9243	19.547	18.0366	12.7105	14.8495	13.039	14.4807
ENSG00000139505	1	MTMR6	myotubularin related protein 6 [Source:HGNC Symbol;Acc:HGNC:7453] && sp|Q9Y217|MTMR6_HUMAN Myotubularin-related protein 6 OS=Homo sapiens OX=9606 GN=MTMR6 PE=1 SV=3 && PF06602:Myotubularin-like phosphatase domain	13:25246222-25287488	4.02226	6.96015	5.28714	5.94729	7.80291	4.59243	5.26532	5.41652	4.62552
ENSG00000139508	1	SLC46A3	solute carrier family 46 member 3 [Source:HGNC Symbol;Acc:HGNC:27501] && sp|Q7Z3Q1|S46A3_HUMAN Solute carrier family 46 member 3 OS=Homo sapiens OX=9606 GN=SLC46A3 PE=1 SV=1 && -	13:28700064-28718970	0.56397	0.806586	1.36122	2.58229	1.42862	0.832735	1.18389	1.00494	0.965409
ENSG00000139517	1	LNX2	ligand of numb-protein X 2 [Source:HGNC Symbol;Acc:HGNC:20421] && sp|Q8N448|LNX2_HUMAN Ligand of Numb protein X 2 OS=Homo sapiens OX=9606 GN=LNX2 PE=1 SV=1 && PF00595:PDZ domain|PF13923:Zinc finger, C3HC4 type (RING finger)	13:27545913-27620529	8.29329	11.1763	11.2568	29.741	18.3882	14.1686	13.8899	7.67206	10.7034
ENSG00000139597	1	N4BP2L1	NEDD4 binding protein 2 like 1 [Source:HGNC Symbol;Acc:HGNC:25037] && sp|Q5TBK1|N42L1_HUMAN NEDD4-binding protein 2-like 1 OS=Homo sapiens OX=9606 GN=N4BP2L1 PE=2 SV=1 && PF13671:AAA domain	13:32400723-32428311	1.67683	3.30793	2.85474	5.01923	9.95361	6.96451	4.79003	4.58469	3.09049
ENSG00000139644	1	TMBIM6	transmembrane BAX inhibitor motif containing 6 [Source:HGNC Symbol;Acc:HGNC:11723] && sp|P55061|BI1_HUMAN Bax inhibitor 1 OS=Homo sapiens OX=9606 GN=TMBIM6 PE=1 SV=2 && PF01027:Inhibitor of apoptosis-promoting Bax1	12:49707725-49764934	30.8151	29.7143	47.1153	48.729	89.024	31.9847	47.4128	34.7876	43.1741
ENSG00000139668	1	WDFY2	WD repeat and FYVE domain containing 2 [Source:HGNC Symbol;Acc:HGNC:20482] && sp|Q96P53|WDFY2_HUMAN WD repeat and FYVE domain-containing protein 2 OS=Homo sapiens OX=9606 GN=WDFY2 PE=1 SV=2 && -	13:51584455-51767709	18.608	16.6441	20.6117	33.3971	18.0462	19.7237	18.0245	14.9338	19.2831
ENSG00000139687	1	RB1	RB transcriptional corepressor 1 [Source:HGNC Symbol;Acc:HGNC:9884] && sp|P06400|RB_HUMAN Retinoblastoma-associated protein OS=Homo sapiens OX=9606 GN=RB1 PE=1 SV=2 && PF08934:Rb C-terminal domain|PF01858:Retinoblastoma-associated protein A domain|PF01857:Retinoblastoma-associated protein B domain|PF11934:Domain of unknown function (DUF3452)	13:48303744-48599436	9.26264	10.378	8.46676	15.718	15.2343	11.7807	10.242	12.9434	10.221
ENSG00000139726	1	DENR	density regulated re-initiation and release factor [Source:HGNC Symbol;Acc:HGNC:2769] && sp|O43583|DENR_HUMAN Density-regulated protein OS=Homo sapiens OX=9606 GN=DENR PE=1 SV=2 && PF01253:Translation initiation factor SUI1	12:122752824-122771064	16.5082	14.2588	15.8506	19.3801	20.9936	18.1974	17.3651	13.7694	12.5055
ENSG00000139793	1	MBNL2	muscleblind like splicing regulator 2 [Source:HGNC Symbol;Acc:HGNC:16746] && sp|Q8C181|MBNL2_MOUSE Muscleblind-like protein 2 OS=Mus musculus OX=10090 GN=Mbnl2 PE=2 SV=2 && -	13:97221434-97394120	17.3536	21.6874	21.8384	33.6732	32.0275	19.5866	18.528	17.208	19.1437
ENSG00000139826	1	ABHD13	abhydrolase domain containing 13 [Source:HGNC Symbol;Acc:HGNC:20293] && sp|Q7L211|ABHDD_HUMAN Protein ABHD13 OS=Homo sapiens OX=9606 GN=ABHD13 PE=2 SV=1 && PF12146:Serine aminopeptidase, S33	13:108218392-108234243	2.91244	3.79076	2.01003	4.14208	3.56399	2.13688	2.68358	3.02469	3.36871
ENSG00000139835	1	GRTP1	growth hormone regulated TBC protein 1 [Source:HGNC Symbol;Acc:HGNC:20310] && sp|Q5TC63|GRTP1_HUMAN Growth hormone-regulated TBC protein 1 OS=Homo sapiens OX=9606 GN=GRTP1 PE=1 SV=4 && PF00566:Rab-GTPase-TBC domain	13:113324163-113364148	7.24451	3.41889	11.1654	10.3306	8.03233	7.31168	7.61646	6.65494	10.1732
ENSG00000139890	1	REM2	RRAD and GEM like GTPase 2 [Source:HGNC Symbol;Acc:HGNC:20248] && sp|Q8IYK8|REM2_HUMAN GTP-binding protein REM 2 OS=Homo sapiens OX=9606 GN=REM2 PE=1 SV=2 && PF00071:Ras family	14:22883222-22887678	0.721796	0.234257	0.832511	0.897598	1.91153	0.599849	0.761559	0.277272	1.23993
ENSG00000139946	1	PELI2	pellino E3 ubiquitin protein ligase family member 2 [Source:HGNC Symbol;Acc:HGNC:8828] && sp|Q9HAT8|PELI2_HUMAN E3 ubiquitin-protein ligase pellino homolog 2 OS=Homo sapiens OX=9606 GN=PELI2 PE=1 SV=1 && PF04710:Pellino	14:56117814-56301524	5.12143	5.42655	5.99848	9.23732	9.62894	5.91497	4.5185	5.95544	8.43105
ENSG00000139977	1	NAA30	N-alpha-acetyltransferase 30, NatC catalytic subunit [Source:HGNC Symbol;Acc:HGNC:19844] && sp|Q147X3|NAA30_HUMAN N-alpha-acetyltransferase 30 OS=Homo sapiens OX=9606 GN=NAA30 PE=1 SV=1 && PF00583:Acetyltransferase (GNAT) family	14:57390544-57415906	3.10628	4.49802	4.07833	6.22355	5.3487	4.80966	3.97105	4.16934	4.5438
ENSG00000139990	1	DCAF5	DDB1 and CUL4 associated factor 5 [Source:HGNC Symbol;Acc:HGNC:20224] && sp|Q96JK2|DCAF5_HUMAN DDB1- and CUL4-associated factor 5 OS=Homo sapiens OX=9606 GN=DCAF5 PE=1 SV=2 && -	14:69050881-69153150	13.1621	14.5452	10.8673	16.8191	14.048	20.7403	13.3648	19.4963	12.843
ENSG00000140006	1	WDR89	WD repeat domain 89 [Source:HGNC Symbol;Acc:HGNC:20489] && sp|Q96FK6|WDR89_HUMAN WD repeat-containing protein 89 OS=Homo sapiens OX=9606 GN=WDR89 PE=2 SV=1 && -	14:63597039-63641871	2.9378	6.24266	3.14269	5.62797	4.76522	4.2648	4.39855	4.50433	3.47771
ENSG00000140022	1	STON2	stonin 2 [Source:HGNC Symbol;Acc:HGNC:30652] && sp|Q8WXE9|STON2_HUMAN Stonin-2 OS=Homo sapiens OX=9606 GN=STON2 PE=1 SV=1 && PF00928:Adaptor complexes medium subunit family|PF12016:Stonin 2	14:81260652-81436465	16.8302	10.1896	36.7099	53.034	40.2448	25.7997	12.3441	20.4479	26.5861
ENSG00000140043	1	PTGR2	prostaglandin reductase 2 [Source:HGNC Symbol;Acc:HGNC:20149] && sp|Q5R806|PTGR2_PONAB Prostaglandin reductase 2 OS=Pongo abelii OX=9601 GN=PTGR2 PE=2 SV=2 && -	14:73851831-73885726	2.89752	2.48453	2.88619	5.23421	4.23294	4.6144	3.34717	3.6176	4.90393
ENSG00000140104	1	CLBA1	clathrin binding box of aftiphilin containing 1 [Source:HGNC Symbol;Acc:HGNC:20126] && sp|Q96F83|CLBA1_HUMAN Uncharacterized protein CLBA1 OS=Homo sapiens OX=9606 GN=CLBA1 PE=2 SV=2 && -	14:104985775-105010482	3.00421	2.09412	5.19034	4.16805	3.85886	3.02902	2.62868	2.85769	4.56434
ENSG00000140199	1	SLC12A6	solute carrier family 12 member 6 [Source:HGNC Symbol;Acc:HGNC:10914] && sp|Q9UHW9|S12A6_HUMAN Solute carrier family 12 member 6 OS=Homo sapiens OX=9606 GN=SLC12A6 PE=1 SV=2 && -	15:34229784-34338060	8.41695	7.86449	8.694	16.26	11.6651	10.3346	8.66747	9.2556	10.7843
ENSG00000140259	1	MFAP1	microfibril associated protein 1 [Source:HGNC Symbol;Acc:HGNC:7032] && sp|P55081|MFAP1_HUMAN Microfibrillar-associated protein 1 OS=Homo sapiens OX=9606 GN=MFAP1 PE=1 SV=2 && PF06991:Microfibril-associated/Pre-mRNA processing	15:43804492-43824690	9.65871	13.4253	8.56526	12.4059	12.1977	9.61611	10.639	9.85421	11.1196
ENSG00000140319	1	SRP14	signal recognition particle 14 [Source:HGNC Symbol;Acc:HGNC:11299] && sp|P37108|SRP14_HUMAN Signal recognition particle 14 kDa protein OS=Homo sapiens OX=9606 GN=SRP14 PE=1 SV=2 && PF02290:Signal recognition particle 14kD protein	15:40035690-40039181	11.573	25.1168	15.8282	32.9459	23.34	11.6961	20.4965	15.8	21.1251
ENSG00000140332	1	TLE3	TLE family member 3, transcriptional corepressor [Source:HGNC Symbol;Acc:HGNC:11839] && sp|Q9JIT3|TLE3_RAT Transducin-like enhancer protein 3 OS=Rattus norvegicus OX=10116 GN=Tle3 PE=1 SV=1 && -	15:70047790-70098176	20.5985	10.2921	20.8058	20.8364	18.08	14.0383	17.9284	15.0111	19.4406
ENSG00000140350	1	ANP32A	acidic nuclear phosphoprotein 32 family member A [Source:HGNC Symbol;Acc:HGNC:13233] && sp|P39687|AN32A_HUMAN Acidic leucine-rich nuclear phosphoprotein 32 family member A OS=Homo sapiens OX=9606 GN=ANP32A PE=1 SV=1 && -	15:68778535-68820897	35.2773	26.1486	31.3747	42.4842	35.5902	28.4519	30.5285	27.2126	29.8546
ENSG00000140403	1	DNAJA4	DnaJ heat shock protein family (Hsp40) member A4 [Source:HGNC Symbol;Acc:HGNC:14885] && sp|Q8WW22|DNJA4_HUMAN DnaJ homolog subfamily A member 4 OS=Homo sapiens OX=9606 GN=DNAJA4 PE=1 SV=1 && PF00684:DnaJ central domain|PF00226:DnaJ domain|PF01556:DnaJ C terminal domain	15:78264086-78282196	8.22701	6.26217	12.273	12.8578	20.1862	10.9274	8.93009	5.15173	6.92552
ENSG00000140443	1	IGF1R	insulin like growth factor 1 receptor [Source:HGNC Symbol;Acc:HGNC:5465] && sp|P08069|IGF1R_HUMAN Insulin-like growth factor 1 receptor OS=Homo sapiens OX=9606 GN=IGF1R PE=1 SV=1 && -	15:98648539-98964530	42.0926	25.8361	46.7643	53.3784	72.4146	44.1424	32.5507	33.5021	36.2216
ENSG00000140450	1	ARRDC4	arrestin domain containing 4 [Source:HGNC Symbol;Acc:HGNC:28087] && sp|Q8NCT1|ARRD4_HUMAN Arrestin domain-containing protein 4 OS=Homo sapiens OX=9606 GN=ARRDC4 PE=1 SV=3 && -	15:97960703-97973833	1.94056	2.27348	2.9099	3.92985	2.65261	2.0444	2.9603	2.51476	1.87257
ENSG00000140563	1	MCTP2	multiple C2 and transmembrane domain containing 2 [Source:HGNC Symbol;Acc:HGNC:25636] && sp|Q6DN12|MCTP2_HUMAN Multiple C2 and transmembrane domain-containing protein 2 OS=Homo sapiens OX=9606 GN=MCTP2 PE=1 SV=3 && PF08372:Plant phosphoribosyltransferase C-terminal|PF00168:C2 domain	15:94231538-94483952	3.62637	5.44332	3.78526	8.06627	7.61688	5.37948	5.70834	4.23607	6.41182
ENSG00000140575	1	IQGAP1	IQ motif containing GTPase activating protein 1 [Source:HGNC Symbol;Acc:HGNC:6110] && sp|P46940|IQGA1_HUMAN Ras GTPase-activating-like protein IQGAP1 OS=Homo sapiens OX=9606 GN=IQGAP1 PE=1 SV=1 && PF03836:RasGAP C-terminus|PF00616:GTPase-activator protein for Ras-like GTPase|PF00307:Calponin homology (CH) domain	15:90388242-90502239	48.948	65.438	69.3675	96.1104	85.0468	66.2497	70.819	67.8644	69.6437
ENSG00000140598	1	EFL1	elongation factor like GTPase 1 [Source:HGNC Symbol;Acc:HGNC:25789] && sp|Q7Z2Z2|EFL1_HUMAN Elongation factor-like GTPase 1 OS=Homo sapiens OX=9606 GN=EFL1 PE=1 SV=2 && PF14492:Elongation Factor G, domain II|PF00009:Elongation factor Tu GTP binding domain|PF00679:Elongation factor G C-terminus	15:82130206-82262773	6.62505	7.48922	6.00566	9.8015	8.1497	6.09761	6.94035	6.12852	7.21173
ENSG00000140600	1	SH3GL3	SH3 domain containing GRB2 like 3, endophilin A3 [Source:HGNC Symbol;Acc:HGNC:10832] && sp|Q99963|SH3G3_HUMAN Endophilin-A3 OS=Homo sapiens OX=9606 GN=SH3GL3 PE=1 SV=1 && PF03114:BAR domain|PF07653:Variant SH3 domain	15:83447228-83618743	13.9635	14.3504	19.0087	49.2599	22.3744	21.5388	26.9146	12.3614	28.8019
ENSG00000140691	1	ARMC5	armadillo repeat containing 5 [Source:HGNC Symbol;Acc:HGNC:25781] && sp|Q96C12|ARMC5_HUMAN Armadillo repeat-containing protein 5 OS=Homo sapiens OX=9606 GN=ARMC5 PE=1 SV=2 && -	16:31458080-31467166	2.80366	3.09971	6.03264	4.75677	3.75663	5.28933	4.51531	4.91211	3.419
ENSG00000140694	1	PARN	poly(A)-specific ribonuclease [Source:HGNC Symbol;Acc:HGNC:8609] && sp|O95453|PARN_HUMAN Poly(A)-specific ribonuclease PARN OS=Homo sapiens OX=9606 GN=PARN PE=1 SV=1 && -	16:14435700-14632728	2.25494	3.33079	3.60594	6.31791	4.30957	1.81226	4.06513	2.50989	4.50147
ENSG00000140750	1	ARHGAP17	Rho GTPase activating protein 17 [Source:HGNC Symbol;Acc:HGNC:18239] && sp|Q68EM7|RHG17_HUMAN Rho GTPase-activating protein 17 OS=Homo sapiens OX=9606 GN=ARHGAP17 PE=1 SV=1 && PF00620:RhoGAP domain	16:24919389-25015666	14.1087	9.68305	10.8267	17.711	9.79932	17.4474	11.2347	10.1622	13.4072
ENSG00000140832	1	MARVELD3	MARVEL domain containing 3 [Source:HGNC Symbol;Acc:HGNC:30525] && sp|Q96A59|MALD3_HUMAN MARVEL domain-containing protein 3 OS=Homo sapiens OX=9606 GN=MARVELD3 PE=2 SV=3 && -	16:71626161-71642114	1.53583	1.59179	2.56036	3.67329	4.50309	2.88092	3.82062	2.09541	3.02906
ENSG00000140876	1	NUDT7	nudix hydrolase 7 [Source:HGNC Symbol;Acc:HGNC:8054] && sp|P0C024|NUDT7_HUMAN Peroxisomal coenzyme A diphosphatase NUDT7 OS=Homo sapiens OX=9606 GN=NUDT7 PE=1 SV=1 && PF00293:NUDIX domain	16:77722492-77742260	0.707314	2.35129	2.61856	3.42667	3.29817	1.36817	2.99196	1.26056	2.17017
ENSG00000140905	1	GCSH	glycine cleavage system protein H [Source:HGNC Symbol;Acc:HGNC:4208] && sp|P23434|GCSH_HUMAN Glycine cleavage system H protein, mitochondrial OS=Homo sapiens OX=9606 GN=GCSH PE=1 SV=2 && PF01597:Glycine cleavage H-protein	16:81081945-81096395	2.39836	4.34077	3.22304	4.81267	3.2144	3.56556	4.12817	2.82485	3.67975
ENSG00000140941	1	MAP1LC3B	microtubule associated protein 1 light chain 3 beta [Source:HGNC Symbol;Acc:HGNC:13352] && sp|Q9GZQ8|MLP3B_HUMAN Microtubule-associated proteins 1A/1B light chain 3B OS=Homo sapiens OX=9606 GN=MAP1LC3B PE=1 SV=3 && -	16:87383953-87404779	8.40404	14.5143	10.3562	16.6048	21.843	12.2824	13.1697	13.9662	13.1344
ENSG00000140950	1	MEAK7	MTOR associated protein, eak-7 homolog [Source:HGNC Symbol;Acc:HGNC:29325] && sp|Q6P9B6|MEAK7_HUMAN MTOR-associated protein MEAK7 OS=Homo sapiens OX=9606 GN=MEAK7 PE=1 SV=2 && PF07534:TLD	16:84476355-84554033	11.6903	7.87503	11.0441	11.6704	12.5834	11.9048	9.88449	9.60639	10.2069
ENSG00000140968	1	IRF8	interferon regulatory factor 8 [Source:HGNC Symbol;Acc:HGNC:5358] && sp|Q02556|IRF8_HUMAN Interferon regulatory factor 8 OS=Homo sapiens OX=9606 GN=IRF8 PE=1 SV=2 && -	16:85899116-85922606	0.350283	1.17915	0.457522	0.606072	2.28944	1.54731	1.04637	1.31233	0.496711
ENSG00000140993	1	TIGD7	tigger transposable element derived 7 [Source:HGNC Symbol;Acc:HGNC:18331] && sp|Q6NT04|TIGD7_HUMAN Tigger transposable element-derived protein 7 OS=Homo sapiens OX=9606 GN=TIGD7 PE=1 SV=1 && PF03221:Tc5 transposase DNA-binding domain|PF03184:DDE superfamily endonuclease|PF04218:CENP-B N-terminal DNA-binding domain	16:3298808-3305729	3.01298	2.3411	3.00883	4.02113	5.11428	3.33056	2.34727	2.67421	1.72894
ENSG00000141068	1	KSR1	kinase suppressor of ras 1 [Source:HGNC Symbol;Acc:HGNC:6465] && sp|Q8IVT5|KSR1_HUMAN Kinase suppressor of Ras 1 OS=Homo sapiens OX=9606 GN=KSR1 PE=1 SV=3 && -	17:27456448-27640777	30.9858	15.0251	39.7368	21.0363	34.2797	42.4654	33.8864	27.6154	29.9996
ENSG00000141101	1	NOB1	NIN1 (RPN12) binding protein 1 homolog [Source:HGNC Symbol;Acc:HGNC:29540] && sp|Q9ULX3|NOB1_HUMAN RNA-binding protein NOB1 OS=Homo sapiens OX=9606 GN=NOB1 PE=1 SV=1 && PF15017:Putative WW-binding domain and destruction box|PF17146:PIN domain of ribonuclease|PF08772:Nin one binding (NOB1) Zn-ribbon like	16:69741871-69754926	10.5241	13.0358	15.0803	20.3464	21.9788	12.2539	15.1076	14.1045	15.6044
ENSG00000141198	1	TOM1L1	target of myb1 like 1 membrane trafficking protein [Source:HGNC Symbol;Acc:HGNC:11983] && sp|O75674|TM1L1_HUMAN TOM1-like protein 1 OS=Homo sapiens OX=9606 GN=TOM1L1 PE=1 SV=2 && PF00790:VHS domain|PF03127:GAT domain	17:54899387-54961956	11.6192	11.7879	12.0019	18.2904	15.6632	18.618	15.6588	12.0483	15.2401
ENSG00000141232	1	TOB1	transducer of ERBB2, 1 [Source:HGNC Symbol;Acc:HGNC:11979] && sp|P50616|TOB1_HUMAN Protein Tob1 OS=Homo sapiens OX=9606 GN=TOB1 PE=1 SV=1 && PF07742:BTG family	17:50862223-50867978	5.42615	7.2893	9.04058	24.2934	24.2235	10.9698	16.3341	11.0643	13.979
ENSG00000141279	1	NPEPPS	aminopeptidase puromycin sensitive [Source:HGNC Symbol;Acc:HGNC:7900] && sp|P55786|PSA_HUMAN Puromycin-sensitive aminopeptidase OS=Homo sapiens OX=9606 GN=NPEPPS PE=1 SV=2 && -	17:47522942-47624665	40.499	42.9653	50.5563	91.8138	59.8398	53.3599	52.6451	42.5957	47.8618
ENSG00000141367	1	CLTC	clathrin heavy chain [Source:HGNC Symbol;Acc:HGNC:2092] && sp|Q00610|CLH1_HUMAN Clathrin heavy chain 1 OS=Homo sapiens OX=9606 GN=CLTC PE=1 SV=5 && PF01394:Clathrin propeller repeat|PF13838:Clathrin-H-link|PF00637:Region in Clathrin and VPS|PF09268:Clathrin, heavy-chain linker	17:59619684-59696956	54.9873	87.5527	54.953	90.671	89.3254	64.2945	73.9345	68.288	66.1873
ENSG00000141380	1	SS18	SS18 subunit of BAF chromatin remodeling complex [Source:HGNC Symbol;Acc:HGNC:11340] && sp|Q15532|SSXT_HUMAN Protein SSXT OS=Homo sapiens OX=9606 GN=SS18 PE=1 SV=3 && PF05030:SSXT protein (N-terminal region)	18:26016253-26091217	24.1233	27.6333	19.7981	27.5127	25.9544	29.1316	23.0078	26.5129	21.7697
ENSG00000141424	1	SLC39A6	solute carrier family 39 member 6 [Source:HGNC Symbol;Acc:HGNC:18607] && sp|Q13433|S39A6_HUMAN Zinc transporter ZIP6 OS=Homo sapiens OX=9606 GN=SLC39A6 PE=1 SV=3 && PF02535:ZIP Zinc transporter	18:36108531-36129385	11.9309	16.8197	12.5424	17.4035	19.7264	11.0178	13.6886	12.9942	14.9607
ENSG00000141441	1	GAREM1	GRB2 associated regulator of MAPK1 subtype 1 [Source:HGNC Symbol;Acc:HGNC:26136] && sp|Q9H706|GARE1_HUMAN GRB2-associated and regulator of MAPK protein 1 OS=Homo sapiens OX=9606 GN=GAREM1 PE=1 SV=2 && -	18:32124877-32470882	6.67025	5.28399	9.85025	15.4041	8.77525	7.93335	7.09826	5.38472	9.04969
ENSG00000141446	1	ESCO1	establishment of sister chromatid cohesion N-acetyltransferase 1 [Source:HGNC Symbol;Acc:HGNC:24645] && sp|Q5FWF5|ESCO1_HUMAN N-acetyltransferase ESCO1 OS=Homo sapiens OX=9606 GN=ESCO1 PE=1 SV=3 && -	18:21529284-21600884	5.27273	7.7016	7.39799	12.4424	8.99635	6.24304	6.79855	5.90155	5.94763
ENSG00000141458	1	NPC1	NPC intracellular cholesterol transporter 1 [Source:HGNC Symbol;Acc:HGNC:7897] && sp|O15118|NPC1_HUMAN NPC intracellular cholesterol transporter 1 OS=Homo sapiens OX=9606 GN=NPC1 PE=1 SV=2 && PF16414:Niemann-Pick C1 N terminus|PF12349:Sterol-sensing domain of SREBP cleavage-activation|PF02460:Patched family	18:23506184-23586506	14.4418	11.5428	14.9921	16.4677	11.2932	14.2908	13.6236	13.206	14.2338
ENSG00000141510	1	TP53	tumor protein p53 [Source:HGNC Symbol;Acc:HGNC:11998] && sp|P04637|P53_HUMAN Cellular tumor antigen p53 OS=Homo sapiens OX=9606 GN=TP53 PE=1 SV=4 && -	17:7661779-7687538	13.205	11.8701	12.0186	20.6339	24.1607	18.789	15.2861	11.6264	20.0739
ENSG00000141580	1	WDR45B	WD repeat domain 45B [Source:HGNC Symbol;Acc:HGNC:25072] && sp|Q5MNZ6|WIPI3_HUMAN WD repeat domain phosphoinositide-interacting protein 3 OS=Homo sapiens OX=9606 GN=WDR45B PE=1 SV=2 && -	17:82570124-82648553	27.9173	21.2453	29.9677	35.5011	34.9031	32.3894	33.6982	27.1432	27.0054
ENSG00000141665	1	FBXO15	F-box protein 15 [Source:HGNC Symbol;Acc:HGNC:13617] && sp|Q8NCQ5|FBX15_HUMAN F-box only protein 15 OS=Homo sapiens OX=9606 GN=FBXO15 PE=1 SV=2 && -	18:74073353-74147843	1.1702	0.955722	0.93924	1.51321	1.86382	1.51166	0.480112	1.20827	0.762816
ENSG00000141682	1	PMAIP1	phorbol-12-myristate-13-acetate-induced protein 1 [Source:HGNC Symbol;Acc:HGNC:9108] && sp|Q13794|APR_HUMAN Phorbol-12-myristate-13-acetate-induced protein 1 OS=Homo sapiens OX=9606 GN=PMAIP1 PE=1 SV=1 && -	18:59899996-59904305	1.0976	6.18293	5.45706	15.864	16.6327	4.7565	6.06827	2.51934	3.85346
ENSG00000141699	1	RETREG3	reticulophagy regulator family member 3 [Source:HGNC Symbol;Acc:HGNC:27258] && sp|Q86VR2|RETR3_HUMAN Reticulophagy regulator 3 OS=Homo sapiens OX=9606 GN=RETREG3 PE=1 SV=1 && -	17:42579513-42610623	17.7489	14.8781	23.6832	23.3866	22.149	21.4696	20.8371	19.6139	22.696
ENSG00000142166	1	IFNAR1	interferon alpha and beta receptor subunit 1 [Source:HGNC Symbol;Acc:HGNC:5432] && sp|P17181|INAR1_HUMAN Interferon alpha/beta receptor 1 OS=Homo sapiens OX=9606 GN=IFNAR1 PE=1 SV=3 && -	21:33324387-33359864	8.14116	7.84225	13.8574	12.0998	14.3796	9.67517	6.72202	9.83028	12.102
ENSG00000142192	1	APP	amyloid beta precursor protein [Source:HGNC Symbol;Acc:HGNC:620] && sp|P05067|A4_HUMAN Amyloid-beta precursor protein OS=Homo sapiens OX=9606 GN=APP PE=1 SV=3 && PF02177:Amyloid A4 N-terminal heparin-binding|PF10515:Beta-amyloid precursor protein C-terminus|PF12925:E2 domain of amyloid precursor protein|PF03494:Beta-amyloid peptide (beta-APP)|PF00014:Kunitz/Bovine pancreatic trypsin inhibitor dom…	21:25880550-26171128	119.986	89.2872	134.547	144.213	158.294	110.528	114.717	113.618	123.014
ENSG00000142235	1	LMTK3	lemur tyrosine kinase 3 [Source:HGNC Symbol;Acc:HGNC:19295] && sp|Q96Q04|LMTK3_HUMAN Serine/threonine-protein kinase LMTK3 OS=Homo sapiens OX=9606 GN=LMTK3 PE=1 SV=2 && -	19:48485271-48513935	3.7902	0.912493	3.83811	2.56121	3.55987	4.06992	3.01582	3.15715	3.2526
ENSG00000142530	1	GARIN5A	golgi associated RAB2 interactor 5A [Source:HGNC Symbol;Acc:HGNC:25107] && sp|Q6IPT2|F71E1_HUMAN Protein FAM71E1 OS=Homo sapiens OX=9606 GN=FAM71E1 PE=2 SV=2 && PF12480:Protein of unknown function (DUF3699)	19:50466785-50476848	1.06071	0.950816	1.49366	1.69791	1.9483	1.73271	2.71755	0.640713	1.08556
ENSG00000142556	1	ZNF614	zinc finger protein 614 [Source:HGNC Symbol;Acc:HGNC:24722] && sp|Q8N883|ZN614_HUMAN Zinc finger protein 614 OS=Homo sapiens OX=9606 GN=ZNF614 PE=1 SV=2 && PF01352:KRAB box|PF00096:Zinc finger, C2H2 type	19:52012765-52030240	2.78112	4.20042	2.50586	4.77119	5.56993	2.81792	2.52962	3.02948	2.60188
ENSG00000142675	1	CNKSR1	connector enhancer of kinase suppressor of Ras 1 [Source:HGNC Symbol;Acc:HGNC:19700] && sp|Q969H4|CNKR1_HUMAN Connector enhancer of kinase suppressor of ras 1 OS=Homo sapiens OX=9606 GN=CNKSR1 PE=1 SV=1 && PF00169:PH domain	1:26177484-26189884	9.54646	4.10291	11.5573	9.94129	8.36274	9.90856	10.7444	5.94925	8.9848
ENSG00000142687	1	KIAA0319L	KIAA0319 like [Source:HGNC Symbol;Acc:HGNC:30071] && sp|Q8IZA0|K319L_HUMAN Dyslexia-associated protein KIAA0319-like protein OS=Homo sapiens OX=9606 GN=KIAA0319L PE=1 SV=2 && -	1:35393883-35557950	25.3651	19.6055	29.9399	38.9679	26.5173	30.6526	26.5713	22.7039	28.3768
ENSG00000142864	1	SERBP1	SERPINE1 mRNA binding protein 1 [Source:HGNC Symbol;Acc:HGNC:17860] && sp|Q8NC51|PAIRB_HUMAN Plasminogen activator inhibitor 1 RNA-binding protein OS=Homo sapiens OX=9606 GN=SERBP1 PE=1 SV=2 && PF04774:Hyaluronan / mRNA binding family|PF16174:Intracellular hyaluronan-binding protein 4 N-terminal	1:67407810-67430415	28.7864	29.0964	35.8735	49.0236	36.6027	33.1333	31.0194	25.6365	35.3723
ENSG00000142867	1	BCL10	BCL10 immune signaling adaptor [Source:HGNC Symbol;Acc:HGNC:989] && sp|O95999|BCL10_HUMAN B-cell lymphoma/leukemia 10 OS=Homo sapiens OX=9606 GN=BCL10 PE=1 SV=1 && PF00619:Caspase recruitment domain	1:85265776-85276632	4.26394	5.97798	5.15624	12.355	16.6734	6.091	7.49301	6.3631	6.23327
ENSG00000142875	1	PRKACB	protein kinase cAMP-activated catalytic subunit beta [Source:HGNC Symbol;Acc:HGNC:9381] && sp|P22694|KAPCB_HUMAN cAMP-dependent protein kinase catalytic subunit beta OS=Homo sapiens OX=9606 GN=PRKACB PE=1 SV=2 && PF00069:Protein kinase domain	1:84078062-84238498	9.00583	14.0093	7.86722	10.8854	13.5984	11.4168	9.1091	11.0001	8.71336
ENSG00000142949	1	PTPRF	protein tyrosine phosphatase receptor type F [Source:HGNC Symbol;Acc:HGNC:9670] && sp|P10586|PTPRF_HUMAN Receptor-type tyrosine-protein phosphatase F OS=Homo sapiens OX=9606 GN=PTPRF PE=1 SV=2 && -	1:43525187-43623666	103.094	53.0403	133.653	132.799	77.9751	111.358	99.7174	77.2825	119.358
ENSG00000143079	1	CTTNBP2NL	CTTNBP2 N-terminal like [Source:HGNC Symbol;Acc:HGNC:25330] && sp|Q9P2B4|CT2NL_HUMAN CTTNBP2 N-terminal-like protein OS=Homo sapiens OX=9606 GN=CTTNBP2NL PE=1 SV=2 && PF09727:Cortactin-binding protein-2	1:112396214-112463456	10.4038	10.1781	9.87568	17.5019	13.7959	12.5734	11.4678	10.9027	13.6244
ENSG00000143155	1	TIPRL	TOR signaling pathway regulator [Source:HGNC Symbol;Acc:HGNC:30231] && sp|O75663|TIPRL_HUMAN TIP41-like protein OS=Homo sapiens OX=9606 GN=TIPRL PE=1 SV=2 && PF04176:TIP41-like family	1:168178962-168202109	6.70559	9.41604	5.61243	10.2815	11.4556	6.67015	6.9478	8.39294	7.01167
ENSG00000143178	1	TBX19	T-box transcription factor 19 [Source:HGNC Symbol;Acc:HGNC:11596] && sp|O60806|TBX19_HUMAN T-box transcription factor TBX19 OS=Homo sapiens OX=9606 GN=TBX19 PE=1 SV=3 && PF00907:T-box	1:168280877-168314426	1.32232	1.89305	2.28987	2.02183	1.91701	1.83218	2.06771	1.75874	1.66596
ENSG00000143183	1	TMCO1	transmembrane and coiled-coil domains 1 [Source:HGNC Symbol;Acc:HGNC:18188] && sp|Q9UM00|TMCO1_HUMAN Calcium load-activated calcium channel OS=Homo sapiens OX=9606 GN=TMCO1 PE=1 SV=2 && PF01956:Integral membrane protein EMC3/TMCO1-like	1:165724293-165827755	10.7518	9.32248	14.6035	23.7077	10.1526	5.95786	14.3231	6.89452	12.6734
ENSG00000143324	1	XPR1	xenotropic and polytropic retrovirus receptor 1 [Source:HGNC Symbol;Acc:HGNC:12827] && sp|Q9UBH6|XPR1_HUMAN Xenotropic and polytropic retrovirus receptor 1 OS=Homo sapiens OX=9606 GN=XPR1 PE=1 SV=1 && PF03105:SPX domain|PF03124:EXS family	1:180632022-180890279	4.99887	6.0705	4.37781	6.24451	6.37532	6.66763	4.66611	4.82861	4.32039
ENSG00000143367	1	TUFT1	tuftelin 1 [Source:HGNC Symbol;Acc:HGNC:12422] && sp|Q9NNX1|TUFT1_HUMAN Tuftelin OS=Homo sapiens OX=9606 GN=TUFT1 PE=1 SV=1 && -	1:151540305-151583583	10.052	11.9407	16.5805	30.1094	21.3659	18.7343	24.7971	13.0271	23.0609
ENSG00000143384	1	MCL1	MCL1 apoptosis regulator, BCL2 family member [Source:HGNC Symbol;Acc:HGNC:6943] && sp|Q07820|MCL1_HUMAN Induced myeloid leukemia cell differentiation protein Mcl-1 OS=Homo sapiens OX=9606 GN=MCL1 PE=1 SV=3 && -	1:150560895-150579738	7.97381	8.15723	7.93695	28.4932	36.6069	26.6649	9.20005	16.0545	9.114
ENSG00000143401	1	ANP32E	acidic nuclear phosphoprotein 32 family member E [Source:HGNC Symbol;Acc:HGNC:16673] && sp|Q9BTT0|AN32E_HUMAN Acidic leucine-rich nuclear phosphoprotein 32 family member E OS=Homo sapiens OX=9606 GN=ANP32E PE=1 SV=1 && PF14580:Leucine-rich repeat	1:150218417-150236156	12.6362	14.8238	7.10054	18.3211	21.5411	12.5765	11.8049	12.9127	14.1851
ENSG00000143437	1	ARNT	aryl hydrocarbon receptor nuclear translocator [Source:HGNC Symbol;Acc:HGNC:700] && sp|P27540|ARNT_HUMAN Aryl hydrocarbon receptor nuclear translocator OS=Homo sapiens OX=9606 GN=ARNT PE=1 SV=1 && PF00989:PAS fold|PF00010:Helix-loop-helix DNA-binding domain|PF14598:PAS domain	1:150809713-150876708	22.7629	18.0354	19.5039	18.7734	27.5438	28.5691	17.6173	19.5321	17.8682
ENSG00000143457	1	GOLPH3L	golgi phosphoprotein 3 like [Source:HGNC Symbol;Acc:HGNC:24882] && sp|Q9H4A5|GLP3L_HUMAN Golgi phosphoprotein 3-like OS=Homo sapiens OX=9606 GN=GOLPH3L PE=1 SV=1 && PF05719:Golgi phosphoprotein 3 (GPP34)	1:150646230-150697154	6.45951	6.97872	5.69755	10.1711	9.986	6.00205	8.13037	7.42302	7.27131
ENSG00000143479	1	DYRK3	dual specificity tyrosine phosphorylation regulated kinase 3 [Source:HGNC Symbol;Acc:HGNC:3094] && sp|O43781|DYRK3_HUMAN Dual specificity tyrosine-phosphorylation-regulated kinase 3 OS=Homo sapiens OX=9606 GN=DYRK3 PE=1 SV=3 && -	1:206635536-206684419	1.23863	1.52379	1.30276	1.54718	3.24318	1.29707	1.12923	1.43223	1.20392
ENSG00000143502	1	SUSD4	sushi domain containing 4 [Source:HGNC Symbol;Acc:HGNC:25470] && sp|Q5VX71|SUSD4_HUMAN Sushi domain-containing protein 4 OS=Homo sapiens OX=9606 GN=SUSD4 PE=1 SV=1 && -	1:223220819-223364233	11.7091	9.06397	8.14169	17.534	15.193	10.3564	11.7919	7.66922	13.3263
ENSG00000143507	1	DUSP10	dual specificity phosphatase 10 [Source:HGNC Symbol;Acc:HGNC:3065] && sp|Q9Y6W6|DUS10_HUMAN Dual specificity protein phosphatase 10 OS=Homo sapiens OX=9606 GN=DUSP10 PE=1 SV=1 && PF00581:Rhodanese-like domain|PF00782:Dual specificity phosphatase, catalytic domain	1:221701424-221742089	3.13182	5.06827	4.63055	7.11021	7.24367	5.10814	7.19143	3.46001	4.59528
ENSG00000143633	1	C1orf131	chromosome 1 open reading frame 131 [Source:HGNC Symbol;Acc:HGNC:25332] && sp|Q8NDD1|CA131_HUMAN Uncharacterized protein C1orf131 OS=Homo sapiens OX=9606 GN=C1orf131 PE=1 SV=4 && -	1:231223763-231241187	4.06057	4.05932	4.94674	6.61003	4.40882	5.47206	4.27326	5.1389	5.25943
ENSG00000143641	1	GALNT2	polypeptide N-acetylgalactosaminyltransferase 2 [Source:HGNC Symbol;Acc:HGNC:4124] && sp|Q10471|GALT2_HUMAN Polypeptide N-acetylgalactosaminyltransferase 2 OS=Homo sapiens OX=9606 GN=GALNT2 PE=1 SV=1 && -	1:230057990-230282122	24.3796	17.6003	37.7736	36.6499	24.8482	33.4234	24.8799	25.8395	31.1389
ENSG00000143669	1	LYST	lysosomal trafficking regulator [Source:HGNC Symbol;Acc:HGNC:1968] && sp|Q99698|LYST_HUMAN Lysosomal-trafficking regulator OS=Homo sapiens OX=9606 GN=LYST PE=1 SV=3 && -	1:235661041-235883724	7.95409	9.13179	8.59576	14.0848	18.8726	11.7056	10.409	12.28	11.0561
ENSG00000143674	1	MAP3K21	mitogen-activated protein kinase kinase kinase 21 [Source:HGNC Symbol;Acc:HGNC:29798] && sp|Q5TCX8|M3K21_HUMAN Mitogen-activated protein kinase kinase kinase 21 OS=Homo sapiens OX=9606 GN=MAP3K21 PE=1 SV=3 && -	1:233327724-233385148	1.25584	2.17717	2.65183	4.59081	2.9545	2.56097	3.00876	2.07845	3.22603
ENSG00000143727	1	ACP1	acid phosphatase 1 [Source:HGNC Symbol;Acc:HGNC:122] && sp|P24666|PPAC_HUMAN Low molecular weight phosphotyrosine protein phosphatase OS=Homo sapiens OX=9606 GN=ACP1 PE=1 SV=3 && PF01451:Low molecular weight phosphotyrosine protein phosphatase	2:264140-278283	24.9991	27.0024	23.9389	29.4894	25.9646	29.0278	26.2608	25.3274	21.3482
ENSG00000143751	1	SDE2	SDE2 telomere maintenance homolog [Source:HGNC Symbol;Acc:HGNC:26643] && sp|Q6IQ49|SDE2_HUMAN Replication stress response regulator SDE2 OS=Homo sapiens OX=9606 GN=SDE2 PE=1 SV=1 && PF13297:Telomere stability C-terminal|PF13019:Silencing defective 2 N-terminal ubiquitin domain	1:225982702-225999343	4.13777	6.60451	5.35202	9.71897	9.90797	6.29475	6.87826	6.8263	8.62871
ENSG00000143756	1	FBXO28	F-box protein 28 [Source:HGNC Symbol;Acc:HGNC:29046] && sp|Q9NVF7|FBX28_HUMAN F-box only protein 28 OS=Homo sapiens OX=9606 GN=FBXO28 PE=1 SV=1 && -	1:224114111-224162047	8.18929	9.16761	8.19677	19.0452	15.5361	10.7036	9.64386	9.47994	11.7889
ENSG00000143799	1	PARP1	poly(ADP-ribose) polymerase 1 [Source:HGNC Symbol;Acc:HGNC:270] && sp|P09874|PARP1_HUMAN Poly [ADP-ribose] polymerase 1 OS=Homo sapiens OX=9606 GN=PARP1 PE=1 SV=4 && -	1:226360210-226408154	21.5451	17.5301	19.3599	19.2265	21.3187	21.3551	22.7712	17.4093	18.4069
ENSG00000143870	1	PDIA6	protein disulfide isomerase family A member 6 [Source:HGNC Symbol;Acc:HGNC:30168] && sp|Q15084|PDIA6_HUMAN Protein disulfide-isomerase A6 OS=Homo sapiens OX=9606 GN=PDIA6 PE=1 SV=1 && PF00085:Thioredoxin	2:10783391-10837977	45.489	47.873	51.0834	63.1763	61.2746	42.8996	48.1281	44.7992	51.1294
ENSG00000143933	1	CALM2	calmodulin 2 [Source:HGNC Symbol;Acc:HGNC:1445] && sp|P0DP23|CALM1_HUMAN Calmodulin-1 OS=Homo sapiens OX=9606 GN=CALM1 PE=1 SV=1 && PF13499:EF-hand domain pair|PF13833:EF-hand domain pair	2:47160084-47176921	36.0022	70.8307	38.3888	93.082	61.6473	33.3042	58.4299	49.6135	59.0771
ENSG00000143947	1	RPS27A	ribosomal protein S27a [Source:HGNC Symbol;Acc:HGNC:10417] && sp|P62992|RS27A_BOVIN Ubiquitin-40S ribosomal protein S27a OS=Bos taurus OX=9913 GN=RPS27A PE=1 SV=2 && -	2:55231903-55235853	134.998	402.39	144.42	258.133	225.422	207.208	231.481	194.078	253.197
ENSG00000143970	1	ASXL2	ASXL transcriptional regulator 2 [Source:HGNC Symbol;Acc:HGNC:23805] && sp|Q76L83|ASXL2_HUMAN Putative Polycomb group protein ASXL2 OS=Homo sapiens OX=9606 GN=ASXL2 PE=1 SV=1 && PF13919:Asx homology domain|PF13922:PHD domain of transcriptional enhancer, Asx|PF05066:HB1, ASXL, restriction endonuclease HTH domain	2:25733753-25878487	4.46579	5.02861	4.97641	12.4519	8.41697	6.14813	5.47392	6.99431	5.91423
ENSG00000143971	1	ETAA1	ETAA1 activator of ATR kinase [Source:HGNC Symbol;Acc:HGNC:24648] && sp|Q9NY74|ETAA1_HUMAN Ewing's tumor-associated antigen 1 OS=Homo sapiens OX=9606 GN=ETAA1 PE=1 SV=2 && PF15350:Ewing's tumour-associated antigen 1 homologue	2:67397322-67412089	4.11755	8.06359	4.1284	9.13178	7.04802	4.66681	4.92682	5.01805	5.10987
ENSG00000143995	1	MEIS1	Meis homeobox 1 [Source:HGNC Symbol;Acc:HGNC:7000] && sp|O00470|MEIS1_HUMAN Homeobox protein Meis1 OS=Homo sapiens OX=9606 GN=MEIS1 PE=1 SV=1 && -	2:66433452-66573869	37.9342	43.0817	73.1308	114.851	70.1061	59.149	56.6015	44.5452	85.4312
ENSG00000144048	1	DUSP11	dual specificity phosphatase 11 [Source:HGNC Symbol;Acc:HGNC:3066] && sp|O75319|DUS11_HUMAN RNA/RNP complex-1-interacting phosphatase OS=Homo sapiens OX=9606 GN=DUSP11 PE=1 SV=2 && PF00782:Dual specificity phosphatase, catalytic domain	2:73761782-73780132	11.0914	11.0146	12.9251	16.248	12.0103	12.0474	11.3298	10.8853	10.4009
ENSG00000144118	1	RALB	RAS like proto-oncogene B [Source:HGNC Symbol;Acc:HGNC:9840] && sp|P11234|RALB_HUMAN Ras-related protein Ral-B OS=Homo sapiens OX=9606 GN=RALB PE=1 SV=1 && PF00071:Ras family	2:120240064-120294710	13.2211	15.4298	20.8837	53.308	29.8276	15.7398	32.9776	12.4754	31.199
ENSG00000144182	1	LIPT1	lipoyltransferase 1 [Source:HGNC Symbol;Acc:HGNC:29569] && sp|Q9Y234|LIPT_HUMAN Lipoyltransferase 1, mitochondrial OS=Homo sapiens OX=9606 GN=LIPT1 PE=1 SV=1 && -	2:99154955-99163157	2.21453	0.55135	1.72144	2.53696	1.98773	2.31083	2.18197	1.96109	1.91725
ENSG00000144224	1	UBXN4	UBX domain protein 4 [Source:HGNC Symbol;Acc:HGNC:14860] && sp|Q92575|UBXN4_HUMAN UBX domain-containing protein 4 OS=Homo sapiens OX=9606 GN=UBXN4 PE=1 SV=2 && PF00789:UBX domain	2:135741734-135785056	36.2713	42.3453	37.2984	52.3784	49.5996	40.6152	34.7823	35.1791	36.049
ENSG00000144233	1	AMMECR1L	AMMECR1 like [Source:HGNC Symbol;Acc:HGNC:28658] && sp|Q6DCA0|AMERL_HUMAN AMMECR1-like protein OS=Homo sapiens OX=9606 GN=AMMECR1L PE=1 SV=1 && -	2:127861630-127885967	5.93664	4.52215	6.44326	7.1204	6.57802	7.10036	5.72081	5.31719	6.41633
ENSG00000144278	1	GALNT13	polypeptide N-acetylgalactosaminyltransferase 13 [Source:HGNC Symbol;Acc:HGNC:23242] && sp|Q8IUC8|GLT13_HUMAN Polypeptide N-acetylgalactosaminyltransferase 13 OS=Homo sapiens OX=9606 GN=GALNT13 PE=2 SV=2 && -	2:153871922-154453979	0.550862	1.68695	0.594732	3.1321	1.55144	0.330298	0.636794	0.338064	1.00407
ENSG00000144306	1	SCRN3	secernin 3 [Source:HGNC Symbol;Acc:HGNC:30382] && sp|Q0VDG4|SCRN3_HUMAN Secernin-3 OS=Homo sapiens OX=9606 GN=SCRN3 PE=1 SV=1 && PF03577:Peptidase family C69	2:174395730-174429575	5.29072	7.38332	4.67019	9.32945	9.11274	4.95049	5.63866	5.6773	4.37948
ENSG00000144320	1	LNPK	lunapark, ER junction formation factor [Source:HGNC Symbol;Acc:HGNC:21610] && sp|Q9C0E8|LNP_HUMAN Endoplasmic reticulum junction formation protein lunapark OS=Homo sapiens OX=9606 GN=LNPK PE=1 SV=2 && PF10058:Predicted integral membrane zinc-ribbon metal-binding protein	2:175923882-176002839	7.09935	9.8437	7.60288	14.4546	12.2413	8.72352	8.38358	9.20622	7.36574
ENSG00000144331	1	ZNF385B	zinc finger protein 385B [Source:HGNC Symbol;Acc:HGNC:26332] && sp|Q569K4|Z385B_HUMAN Zinc finger protein 385B OS=Homo sapiens OX=9606 GN=ZNF385B PE=1 SV=1 && -	2:179441982-179861612	4.28203	5.64575	9.28254	22.8044	10.293	7.01678	7.0872	3.22613	11.3898
[truncated: 12,803 more rows]

## Sheet: Table S2
Table S2. Expression profiles and detailed information of lncRNAs in six DE clusters based on fuzzy c-means clustering
[truncated: 2,709 more rows]

## Sheet: Table S3
Table S3. The peason's r and p value of for the lncRNAs in DE_cluster 3 and their adjacent mRNAs
[truncated: 1,137 more rows]

[truncated: 6 more sheets: Table S4, Table S5, Table S6, Table S7, Table S8, Table S9]
